# Supplementary material for: Genetic Insights Into the Link Between Restless Legs Syndrome and Diabetic Nephropathy Risk
Source: Brain Behav. 2025 Jul 21;15(7):e70696. doi: 10.1002/brb3.70696 (PMC12277665; doi:10.1002/brb3.70696)
Supplement: Supplementary file 3 — Supplementary Tables: brb370696‐sup‐0002‐Tables.xlsx [file BRB3-15-e70696-s002.xlsx]

## Sheet: Supplementary Table 1
Supplementary Table 1. Characteristics of instrumental variables for restless legs syndrome
Id.exposure	Traits	Chr	Pos	effect_allele	other_allele	beta	SE	EAF	samplesize	P value	SNP	F statistics
GCST90399568	Restless legs syndrome	1	107184210	A	T	-0.2381	0.0239	0.5693	27050	2.363e-23	rs10881429	99.2446
GCST90399568	Restless legs syndrome	2	66750564	T	G	1.3116	0.0442	0.0879	27050	2.57e-193	rs113851554	880.526
GCST90399568	Restless legs syndrome	2	68069867	T	C	-0.1795	0.0239	0.5418	27050	6.528e-14	rs1820987	56.4049
GCST90399568	Restless legs syndrome	2	159159073	A	G	-0.1811	0.028	0.243	27050	9.169e-11	rs113647454	41.8316
GCST90399568	Restless legs syndrome	3	3494618	A	C	-0.1692	0.0274	0.763	27050	6.327e-10	rs7622190	38.1315
GCST90399568	Restless legs syndrome	6	38437303	A	C	0.4167	0.0278	0.7269	27050	8.953e-51	rs9369062	224.668
GCST90399568	Restless legs syndrome	9	8849933	A	G	0.2658	0.0309	0.1671	27050	7.319e-18	rs12685098	73.9907
GCST90399568	Restless legs syndrome	15	47303282	A	G	-0.3821	0.0626	0.0438	27050	1.05e-09	rs79490801	37.2554
GCST90399568	Restless legs syndrome	15	68055013	A	T	0.3698	0.0262	0.6926	27050	3.557e-45	rs868036	199.212
GCST90399568	Restless legs syndrome	16	52627231	T	C	-0.3012	0.0248	0.3928	27050	4.933e-34	rs3104769	147.499
GCST90399568	Restless legs syndrome	17	46772776	A	G	0.1649	0.029	0.2124	27050	1.34e-08	rs12450895	32.3318
GCST90399568	Restless legs syndrome	20	62794000	C	G	0.2094	0.0292	0.2774	27050	7.279e-13	rs442083	51.4247

## Sheet: Supplementary Table 2
Supplementary Table 2. Forward mendelian randomization results with restless legs syndrome as the exposure
ID.exposure	Trait.exposure	ID.outcome	Trait.outcome	Method	nsnp	Beta	Standard error	P value	OR	Lower OR	Upper OR
GCST90399568	Restless legs syndrome	ebi-a-GCST90014023	Type 1 diabetes	Inverse variance weighted (multiplicative random effects)	11	-0.00506379	0.0143231	0.723683	0.994949	0.967406	1.02328
GCST90399568	Restless legs syndrome	ebi-a-GCST90014023	Type 1 diabetes	Weighted median	11	0.000642357	0.0208205	0.975388	1.00064	0.96063	1.04232
GCST90399568	Restless legs syndrome	ebi-a-GCST90014023	Type 1 diabetes	MR Egger	11	-0.00542463	0.0279324	0.850327	0.99459	0.941603	1.05056
GCST90399568	Restless legs syndrome	ebi-a-GCST90014023	Type 1 diabetes	IVW radial	11	-0.00506354	0.014323	0.723695	0.994949	0.967406	1.02328
GCST90399568	Restless legs syndrome	ebi-a-GCST90014023	Type 1 diabetes	Robust adjusted profile score (RAPS)	11	-0.00493148	0.0159213	0.756757	0.995081	0.964508	1.02662
GCST90399568	Restless legs syndrome	ebi-a-GCST90018926	Type 2 diabetes	Inverse variance weighted (multiplicative random effects)	11	0.0112346	0.00866363	0.194716	1.0113	0.99427	1.02862
GCST90399568	Restless legs syndrome	ebi-a-GCST90018926	Type 2 diabetes	Weighted median	11	0.0142551	0.00995646	0.152217	1.01436	0.994754	1.03435
GCST90399568	Restless legs syndrome	ebi-a-GCST90018926	Type 2 diabetes	MR Egger	11	0.00226743	0.0176866	0.90081	1.00227	0.968121	1.03762
GCST90399568	Restless legs syndrome	ebi-a-GCST90018926	Type 2 diabetes	IVW radial	11	0.0112344	0.00866275	0.19468	1.0113	0.994272	1.02862
GCST90399568	Restless legs syndrome	ebi-a-GCST90018926	Type 2 diabetes	Robust adjusted profile score (RAPS)	11	0.0128269	0.00909234	0.158322	1.01291	0.995018	1.03112
GCST90399568	Restless legs syndrome	ebi-a-GCST90018832	Diabetic nephropathy	Inverse variance weighted (multiplicative random effects)	11	0.04767	0.0210959	0.0238407	1.04882	1.00634	1.0931
GCST90399568	Restless legs syndrome	ebi-a-GCST90018832	Diabetic nephropathy	Weighted median	11	0.0668034	0.053917	0.215344	1.06909	0.961872	1.18825
GCST90399568	Restless legs syndrome	ebi-a-GCST90018832	Diabetic nephropathy	MR Egger	11	0.0815155	0.0773007	0.319128	1.08493	0.9324	1.26241
GCST90399568	Restless legs syndrome	ebi-a-GCST90018832	Diabetic nephropathy	IVW radial	11	0.0476727	0.0210951	0.0238277	1.04883	1.00635	1.0931
GCST90399568	Restless legs syndrome	ebi-a-GCST90018832	Diabetic nephropathy	Robust adjusted profile score (RAPS)	11	0.0477461	0.0446687	0.285118	1.0489	0.960977	1.14488
GCST90399568	Restless legs syndrome	GCST90043640	Diabetic retinopathy	Inverse variance weighted (multiplicative random effects)	11	-0.170905	0.112794	0.129722	0.842902	0.675717	1.05145
GCST90399568	Restless legs syndrome	GCST90043640	Diabetic retinopathy	Weighted median	11	-0.0864485	0.11225	0.441215	0.917183	0.736049	1.14289
GCST90399568	Restless legs syndrome	GCST90043640	Diabetic retinopathy	MR Egger	11	0.0131782	0.203585	0.949803	1.01327	0.679874	1.51014
GCST90399568	Restless legs syndrome	GCST90043640	Diabetic retinopathy	IVW radial	11	-0.170879	0.112783	0.129746	0.842924	0.675749	1.05146
GCST90399568	Restless legs syndrome	GCST90043640	Diabetic retinopathy	Robust adjusted profile score (RAPS)	11	-0.140766	0.100401	0.160905	0.868692	0.713514	1.05762
GCST90399568	Restless legs syndrome	GCST90129436	Diabetic neuropathy	Inverse variance weighted (multiplicative random effects)	11	-0.0163469	0.0739188	0.824979	0.983786	0.851098	1.13716
GCST90399568	Restless legs syndrome	GCST90129436	Diabetic neuropathy	Weighted median	11	0.0310396	0.0869754	0.721183	1.03153	0.869852	1.22325
GCST90399568	Restless legs syndrome	GCST90129436	Diabetic neuropathy	MR Egger	11	0.141249	0.124753	0.286802	1.15171	0.901886	1.47074
GCST90399568	Restless legs syndrome	GCST90129436	Diabetic neuropathy	IVW radial	11	-0.0163448	0.0739186	0.825	0.983788	0.8511	1.13716
GCST90399568	Restless legs syndrome	GCST90129436	Diabetic neuropathy	Robust adjusted profile score (RAPS)	11	-0.0385045	0.0610981	0.528559	0.962227	0.853631	1.08464
GCST90399568	Restless legs syndrome	finn-b-E4_DM1	Type 1 diabetes	Inverse variance weighted (multiplicative random effects)	11	0.0282387	0.0267278	0.290725	1.02864	0.976142	1.08396
GCST90399568	Restless legs syndrome	finn-b-E4_DM1	Type 1 diabetes	Weighted median	11	0.0222135	0.0269254	0.409371	1.02246	0.969902	1.07787
GCST90399568	Restless legs syndrome	finn-b-E4_DM1	Type 1 diabetes	MR Egger	11	0.0356684	0.0477407	0.474052	1.03631	0.943741	1.13796
GCST90399568	Restless legs syndrome	finn-b-E4_DM1	Type 1 diabetes	IVW radial	11	0.0282417	0.0267283	0.290685	1.02864	0.976143	1.08397
GCST90399568	Restless legs syndrome	finn-b-E4_DM1	Type 1 diabetes	Robust adjusted profile score (RAPS)	11	0.0280527	0.0267829	0.294909	1.02845	0.975855	1.08388
GCST90399568	Restless legs syndrome	finn-b-E4_DM2	Type 2 diabetes	Inverse variance weighted (multiplicative random effects)	11	0.0222557	0.0143186	0.120107	1.02251	0.994208	1.05161
GCST90399568	Restless legs syndrome	finn-b-E4_DM2	Type 2 diabetes	Weighted median	11	0.0152213	0.0129627	0.2403	1.01534	0.989866	1.04146
GCST90399568	Restless legs syndrome	finn-b-E4_DM2	Type 2 diabetes	MR Egger	11	0.00360175	0.0244183	0.885987	1.00361	0.956707	1.05281
GCST90399568	Restless legs syndrome	finn-b-E4_DM2	Type 2 diabetes	IVW radial	11	0.0222505	0.0143179	0.120177	1.0225	0.994204	1.0516
GCST90399568	Restless legs syndrome	finn-b-E4_DM2	Type 2 diabetes	Robust adjusted profile score (RAPS)	11	0.0184861	0.0120582	0.125258	1.01866	0.994865	1.04302
GCST90399568	Restless legs syndrome	finn-b-DM_NEPHROPATHY	Diabetic nephropathy	Inverse variance weighted (multiplicative random effects)	11	0.0650804	0.0217646	0.00278796	1.06724	1.02268	1.11376
GCST90399568	Restless legs syndrome	finn-b-DM_NEPHROPATHY	Diabetic nephropathy	Weighted median	11	0.0408554	0.0323413	0.206497	1.0417	0.977718	1.10987
GCST90399568	Restless legs syndrome	finn-b-DM_NEPHROPATHY	Diabetic nephropathy	MR Egger	11	0.0555539	0.0437521	0.236023	1.05713	0.970251	1.15178
GCST90399568	Restless legs syndrome	finn-b-DM_NEPHROPATHY	Diabetic nephropathy	IVW radial	11	0.0650878	0.021767	0.00278791	1.06725	1.02268	1.11377
GCST90399568	Restless legs syndrome	finn-b-DM_NEPHROPATHY	Diabetic nephropathy	Robust adjusted profile score (RAPS)	11	0.0653384	0.026595	0.0140184	1.06752	1.0133	1.12464
GCST90399568	Restless legs syndrome	finn-b-DM_RETINOPATHY	Diabetic retinopathy	Inverse variance weighted (multiplicative random effects)	11	-0.00173824	0.0111642	0.876271	0.998263	0.976657	1.02035
GCST90399568	Restless legs syndrome	finn-b-DM_RETINOPATHY	Diabetic retinopathy	Weighted median	11	-0.0101299	0.0160927	0.52904	0.989921	0.959185	1.02164
GCST90399568	Restless legs syndrome	finn-b-DM_RETINOPATHY	Diabetic retinopathy	MR Egger	11	-0.0231221	0.0219229	0.319052	0.977143	0.936046	1.02005
GCST90399568	Restless legs syndrome	finn-b-DM_RETINOPATHY	Diabetic retinopathy	IVW radial	11	-0.00173824	0.0111642	0.876272	0.998263	0.976657	1.02035
GCST90399568	Restless legs syndrome	finn-b-DM_RETINOPATHY	Diabetic retinopathy	Robust adjusted profile score (RAPS)	11	-0.0017455	0.0133153	0.895704	0.998256	0.972541	1.02465
GCST90399568	Restless legs syndrome	finn-b-DM_NEUROPATHY	Diabetic neuropathy	Inverse variance weighted (multiplicative random effects)	11	0.0390432	0.0539324	0.469109	1.03982	0.935509	1.15575
GCST90399568	Restless legs syndrome	finn-b-DM_NEUROPATHY	Diabetic neuropathy	Weighted median	11	0.0131152	0.0478982	0.784227	1.0132	0.92241	1.11293
GCST90399568	Restless legs syndrome	finn-b-DM_NEUROPATHY	Diabetic neuropathy	MR Egger	11	-0.0338673	0.0917291	0.720508	0.9667	0.807626	1.15711
GCST90399568	Restless legs syndrome	finn-b-DM_NEUROPATHY	Diabetic neuropathy	IVW radial	11	0.0390457	0.0539324	0.469081	1.03982	0.935512	1.15575
GCST90399568	Restless legs syndrome	finn-b-DM_NEUROPATHY	Diabetic neuropathy	Robust adjusted profile score (RAPS)	11	0.0366787	0.0520524	0.481029	1.03736	0.936745	1.14878

## Sheet: Supplementary Table 3
Supplementary Table 3. Heterogeneity assessment for forward MR study
ID.exposure	Trait.exposure	ID.outcome	Trait.outcome	Method	Q	Q_df	Q_pval	I2	Q	P	I2
GCST90399568	Restless legs syndrome	ebi-a-GCST90014023	Type 1 diabetes	MR Egger	8.638	9	0.471338	0	8.638	0.4713	0
GCST90399568	Restless legs syndrome	ebi-a-GCST90014023	Type 1 diabetes	Inverse variance weighted	8.63824	10	0.566745	0	8.6382	0.5667	0
GCST90399568	Restless legs syndrome	ebi-a-GCST90018926	Type 2 diabetes	MR Egger	13.9582	9	0.123821	35.5216	13.9582	0.1238	35.52
GCST90399568	Restless legs syndrome	ebi-a-GCST90018926	Type 2 diabetes	Inverse variance weighted	14.4945	10	0.151605	31.0085	14.4945	0.1516	31.01
GCST90399568	Restless legs syndrome	ebi-a-GCST90018832	Diabetic nephropathy	MR Egger	2.07776	9	0.990177	0	2.0778	0.9902	0
GCST90399568	Restless legs syndrome	ebi-a-GCST90018832	Diabetic nephropathy	Inverse variance weighted	2.35797	10	0.992788	0	2.358	0.9928	0
GCST90399568	Restless legs syndrome	GCST90043640	Diabetic retinopathy	MR Egger	14.944	9	0.0924871	39.775	14.944	0.0925	39.77
GCST90399568	Restless legs syndrome	GCST90043640	Diabetic retinopathy	Inverse variance weighted	16.8883	10	0.0768719	40.7875	16.8883	0.0769	40.79
GCST90399568	Restless legs syndrome	GCST90129436	Diabetic neuropathy	MR Egger	14.8645	9	0.0947248	39.4532	14.8645	0.0947	39.45
GCST90399568	Restless legs syndrome	GCST90129436	Diabetic neuropathy	Inverse variance weighted	18.6861	10	0.0444357	46.4843	18.6861	0.0444	46.48
GCST90399568	Restless legs syndrome	finn-b-E4_DM1	Type 1 diabetes	MR Egger	16.0717	9	0.0654	44.0008	16.0717	0.0654	44
GCST90399568	Restless legs syndrome	finn-b-E4_DM1	Type 1 diabetes	Inverse variance weighted	16.1379	10	0.0957528	38.034	16.1379	0.0958	38.03
GCST90399568	Restless legs syndrome	finn-b-E4_DM1	Type 2 diabetes	MR Egger	17.2149	9	0.0454549	47.7198	17.2149	0.0455	47.72
GCST90399568	Restless legs syndrome	finn-b-E4_DM2	Type 2 diabetes	Inverse variance weighted	18.9257	10	0.0412162	47.1619	18.9257	0.0412	47.16
GCST90399568	Restless legs syndrome	finn-b-DM_NEPHROPATHY	Diabetic nephropathy	MR Egger	7.06767	9	0.630074	0	7.0677	0.6301	0
GCST90399568	Restless legs syndrome	finn-b-DM_NEPHROPATHY	Diabetic nephropathy	Inverse variance weighted	7.14022	10	0.712144	0	7.1402	0.7121	0
GCST90399568	Restless legs syndrome	finn-b-DM_RETINOPATHY	Diabetic retinopathy	MR Egger	6.01884	9	0.738031	0	6.0188	0.738	0
GCST90399568	Restless legs syndrome	finn-b-DM_RETINOPATHY	Diabetic retinopathy	Inverse variance weighted	7.47564	10	0.679907	0	7.4756	0.6799	0
GCST90399568	Restless legs syndrome	finn-b-DM_NEUROPATHY	Diabetic neuropathy	MR Egger	17.0072	9	0.0486027	47.0814	17.0072	0.0486	47.08
GCST90399568	Restless legs syndrome	finn-b-DM_NEUROPATHY	Diabetic neuropathy	Inverse variance weighted	18.835	10	0.0424086	46.9075	18.835	0.0424	46.91

## Sheet: Supplementary Table 4
Supplementary Table 4. Characteristics of instrumental variables for T1D, T2D, D-NEP, D-RET, and D-NEU
Id.exposure	Traits	Chr	Pos	effect_allele	other_allele	beta	SE	EAF	samplesize	P value	SNP	F statistics
ebi-a-GCST90014023	Type 1 diabetes	1	25296743	C	A	0.078145	0.01405	0.51	520580	2.66999e-08	rs10751776	30.9349
ebi-a-GCST90014023	Type 1 diabetes	1	64113889	C	T	0.111208	0.016916	0.259	520580	4.8899e-11	rs855330	43.2191
ebi-a-GCST90014023	Type 1 diabetes	1	212852832	C	T	0.126969	0.021535	0.132	520580	3.73001e-09	rs12128789	34.762
ebi-a-GCST90014023	Type 1 diabetes	1	192515849	G	A	0.096073	0.015681	0.717	520580	8.98008e-10	rs10801128	37.5366
ebi-a-GCST90014023	Type 1 diabetes	1	198670555	C	T	-0.134887	0.023381	0.0997	520580	7.97003e-09	rs17623914	33.2823
ebi-a-GCST90014023	Type 1 diabetes	1	200832857	A	G	0.093508	0.01689	0.229	520580	3.09001e-08	rs7511678	30.6505
ebi-a-GCST90014023	Type 1 diabetes	1	38347417	G	A	-0.083107	0.015077	0.428	520580	3.53997e-08	rs12742756	30.384
ebi-a-GCST90014023	Type 1 diabetes	1	114303808	A	C	0.64172	0.020938	0.114	520580	1e-200	rs6679677	939.334
ebi-a-GCST90014023	Type 1 diabetes	1	206943968	A	C	-0.163855	0.019641	0.154	520580	7.25939e-17	rs3024493	69.5971
ebi-a-GCST90014023	Type 1 diabetes	1	36087661	A	C	-0.133602	0.023876	0.895	520580	2.19999e-08	rs574384	31.3114
ebi-a-GCST90014023	Type 1 diabetes	1	120506786	C	T	0.127063	0.022335	0.132	520580	1.28e-08	rs2493411	32.3642
ebi-a-GCST90014023	Type 1 diabetes	2	204738919	A	G	-0.19913	0.014202	0.422	520580	1.16011e-44	rs3087243	196.595
ebi-a-GCST90014023	Type 1 diabetes	2	100766711	G	C	-0.084522	0.015457	0.36	520580	4.54999e-08	rs4490209	29.9012
ebi-a-GCST90014023	Type 1 diabetes	2	12634794	T	A	-0.09517	0.017407	0.311	520580	4.57004e-08	rs1881146	29.8918
ebi-a-GCST90014023	Type 1 diabetes	2	60636416	G	A	-0.087955	0.014341	0.41	520580	8.60994e-10	rs12464462	37.615
ebi-a-GCST90014023	Type 1 diabetes	2	163110536	G	A	0.127631	0.014455	0.604	520580	1.05003e-18	rs2111485	77.9606
ebi-a-GCST90014023	Type 1 diabetes	2	191953864	A	G	-0.122856	0.019089	0.16	520580	1.22999e-10	rs6434435	41.4215
ebi-a-GCST90014023	Type 1 diabetes	2	25139367	G	A	0.094653	0.01732	0.202	520580	4.62999e-08	rs55893453	29.8657
ebi-a-GCST90014023	Type 1 diabetes	2	242278547	A	G	0.098731	0.017823	0.224	520580	3.02998e-08	rs28648882	30.6863
ebi-a-GCST90014023	Type 1 diabetes	4	26123319	C	A	0.093652	0.015203	0.312	520580	7.26006e-10	rs7668577	37.9468
ebi-a-GCST90014023	Type 1 diabetes	4	166575439	T	C	-0.143854	0.018689	0.824	520580	1.38995e-14	rs2611211	59.2476
ebi-a-GCST90014023	Type 1 diabetes	4	185302902	G	C	-0.10775	0.01932	0.194	520580	2.44e-08	rs12644686	31.1042
ebi-a-GCST90014023	Type 1 diabetes	4	123193870	G	A	-0.109522	0.014689	0.641	520580	8.92072e-14	rs13147049	55.5927
ebi-a-GCST90014023	Type 1 diabetes	5	35895725	T	A	-0.081513	0.014025	0.442	520580	6.17007e-09	rs2303137	33.779
ebi-a-GCST90014023	Type 1 diabetes	5	110566360	T	C	0.177902	0.030444	0.0703	520580	5.10999e-09	rs114378220	34.1474
ebi-a-GCST90014023	Type 1 diabetes	5	131770805	T	C	0.07946	0.014096	0.404	520580	1.73002e-08	rs2188962	31.7764
ebi-a-GCST90014023	Type 1 diabetes	6	29941064	G	A	-0.355548	0.041635	0.0354	520580	1.3499e-17	rs9260802	72.9253
ebi-a-GCST90014023	Type 1 diabetes	6	32698976	G	T	-0.679534	0.016591	0.74	520580	1e-200	rs7752257	1677.55
ebi-a-GCST90014023	Type 1 diabetes	6	91005743	T	G	0.202923	0.01852	0.166	520580	6.14045e-28	rs6908626	120.055
ebi-a-GCST90014023	Type 1 diabetes	6	32584918	G	A	0.630443	0.015912	0.357	520580	1e-200	rs28752526	1569.79
ebi-a-GCST90014023	Type 1 diabetes	6	138165744	C	T	-0.095737	0.016703	0.234	520580	9.94993e-09	rs4548024	32.8526
ebi-a-GCST90014023	Type 1 diabetes	6	410417	G	A	0.106196	0.014129	0.515	520580	5.64937e-14	rs1050979	56.4927
ebi-a-GCST90014023	Type 1 diabetes	6	29748690	A	G	-0.260162	0.017415	0.299	520580	1.83021e-50	rs1611236	223.172
ebi-a-GCST90014023	Type 1 diabetes	6	32394098	G	A	1.04811	0.017444	0.561	520580	1e-200	rs3135348	3610.11
ebi-a-GCST90014023	Type 1 diabetes	6	29750776	T	C	-0.27213	0.026341	0.0817	520580	5.10035e-25	rs9468618	106.73
ebi-a-GCST90014023	Type 1 diabetes	6	30928317	A	T	1.02126	0.058158	0.0113	520580	4.97966e-69	rs2429557	308.356
ebi-a-GCST90014023	Type 1 diabetes	6	126789472	T	C	0.12042	0.014827	0.454	520580	4.58987e-16	rs9385401	65.9614
ebi-a-GCST90014023	Type 1 diabetes	6	29351641	G	A	0.792867	0.053276	0.0145	520580	4.30031e-50	rs238873	221.481
ebi-a-GCST90014023	Type 1 diabetes	6	30716170	T	C	0.335382	0.04577	0.0199	520580	2.33991e-13	rs73432769	53.6929
ebi-a-GCST90014023	Type 1 diabetes	6	30775277	T	C	0.382619	0.020092	0.142	520580	7.41993e-81	rs112733823	362.649
ebi-a-GCST90014023	Type 1 diabetes	6	32673894	T	C	1.5943	0.017743	0.432	520580	1e-200	rs1794269	8073.93
ebi-a-GCST90014023	Type 1 diabetes	6	33628922	C	A	0.166059	0.014121	0.514	520580	6.30957e-32	rs6908236	138.291
ebi-a-GCST90014023	Type 1 diabetes	7	117086613	T	C	-0.135435	0.016416	0.692	520580	1.58016e-16	rs7795896	68.0654
ebi-a-GCST90014023	Type 1 diabetes	7	26904330	G	C	-0.129663	0.016818	0.223	520580	1.26009e-14	rs17323934	59.4405
ebi-a-GCST90014023	Type 1 diabetes	7	26858395	C	T	-0.121178	0.016569	0.232	520580	2.60016e-13	rs10275896	53.4877
ebi-a-GCST90014023	Type 1 diabetes	7	51015582	G	A	0.244413	0.036372	0.959	520580	1.82012e-11	rs7776597	45.1558
ebi-a-GCST90014023	Type 1 diabetes	7	20386338	G	T	0.085811	0.015436	0.324	520580	2.71e-08	rs10224046	30.9041
ebi-a-GCST90014023	Type 1 diabetes	8	120082941	C	A	-0.092191	0.014669	0.598	520580	3.27997e-10	rs13259300	39.498
ebi-a-GCST90014023	Type 1 diabetes	8	59872177	G	A	-0.103267	0.017134	0.792	520580	1.67001e-09	rs1947178	36.3249
ebi-a-GCST90014023	Type 1 diabetes	8	141616183	C	T	-0.106609	0.01923	0.799	520580	2.95999e-08	rs3802214	30.7347
ebi-a-GCST90014023	Type 1 diabetes	9	4283137	T	G	-0.126548	0.014171	0.591	520580	4.26973e-19	rs1574285	79.746
ebi-a-GCST90014023	Type 1 diabetes	10	72378489	G	C	-0.282082	0.042195	0.039	520580	2.30994e-11	rs78325861	44.6918
ebi-a-GCST90014023	Type 1 diabetes	10	6071545	T	C	0.231245	0.036955	0.0319	520580	3.91003e-10	rs12257077	39.1559
ebi-a-GCST90014023	Type 1 diabetes	10	90051035	T	G	-0.165103	0.016333	0.251	520580	5.06991e-24	rs7068821	102.183
ebi-a-GCST90014023	Type 1 diabetes	10	6094697	T	C	-0.357441	0.026	0.0851	520580	5.25049e-43	rs61839660	189
ebi-a-GCST90014023	Type 1 diabetes	10	6148535	G	C	-0.699552	0.090252	0.00895	520580	9.10961e-15	rs41295159	60.0794
ebi-a-GCST90014023	Type 1 diabetes	10	33426147	C	T	0.082649	0.014412	0.353	520580	9.78003e-09	rs722988	32.8871
ebi-a-GCST90014023	Type 1 diabetes	11	76293805	C	G	0.076923	0.013959	0.464	520580	3.57998e-08	rs7936434	30.3671
ebi-a-GCST90014023	Type 1 diabetes	11	2090456	G	T	-0.091985	0.016179	0.308	520580	1.29999e-08	rs7130222	32.3244
ebi-a-GCST90014023	Type 1 diabetes	11	64107735	A	G	-0.099964	0.015092	0.349	520580	3.50026e-11	rs663743	43.8725
ebi-a-GCST90014023	Type 1 diabetes	11	128604174	T	C	0.092015	0.01428	0.484	520580	1.17001e-10	rs607703	41.5203
ebi-a-GCST90014023	Type 1 diabetes	11	2182224	T	A	0.712	0.018527	0.731	520580	1e-200	rs689	1476.89
ebi-a-GCST90014023	Type 1 diabetes	12	56412487	G	T	0.244048	0.014558	0.339	520580	4.5196e-63	rs1701704	281.026
ebi-a-GCST90014023	Type 1 diabetes	12	9123932	C	T	-0.093588	0.014258	0.464	520580	5.25049e-11	rs7301381	43.0846
ebi-a-GCST90014023	Type 1 diabetes	12	9874899	A	G	-0.089844	0.013953	0.506	520580	1.2e-10	rs10844597	41.4612
ebi-a-GCST90014023	Type 1 diabetes	12	111884608	C	T	-0.231498	0.014086	0.533	520580	1.07994e-60	rs3184504	270.096
ebi-a-GCST90014023	Type 1 diabetes	13	42930659	G	T	-0.090825	0.015158	0.695	520580	2.07998e-09	rs238265	35.9026
ebi-a-GCST90014023	Type 1 diabetes	13	100079833	C	T	-0.102063	0.015805	0.741	520580	1.06001e-10	rs9517712	41.701
ebi-a-GCST90014023	Type 1 diabetes	14	69260511	G	C	0.115351	0.014812	0.656	520580	6.82967e-15	rs17106304	60.6477
ebi-a-GCST90014023	Type 1 diabetes	14	98489306	G	T	-0.093665	0.015283	0.698	520580	8.85992e-10	rs1350275	37.561
ebi-a-GCST90014023	Type 1 diabetes	14	101306447	C	T	-0.134255	0.014594	0.431	520580	3.59998e-20	rs56994090	84.6275
ebi-a-GCST90014023	Type 1 diabetes	15	79234957	A	G	-0.218071	0.024119	0.108	520580	1.53993e-19	rs34593439	81.7479
ebi-a-GCST90014023	Type 1 diabetes	16	11194771	T	C	-0.203881	0.015188	0.316	520580	4.40961e-41	rs12927355	180.199
ebi-a-GCST90014023	Type 1 diabetes	16	28538336	C	A	0.170939	0.021081	0.118	520580	5.12035e-16	rs231972	65.7505
ebi-a-GCST90014023	Type 1 diabetes	16	75236763	G	C	0.219371	0.024379	0.0849	520580	2.28981e-19	rs55993634	80.9703
ebi-a-GCST90014023	Type 1 diabetes	16	80284024	C	G	-0.084587	0.015175	0.392	520580	2.49e-08	rs8046043	31.0706
ebi-a-GCST90014023	Type 1 diabetes	17	66164918	T	C	0.100693	0.018297	0.226	520580	3.73001e-08	rs57209021	30.2857
ebi-a-GCST90014023	Type 1 diabetes	17	7240391	T	C	0.118379	0.018587	0.235	520580	1.90999e-10	rs61759532	40.563
ebi-a-GCST90014023	Type 1 diabetes	17	43487574	A	C	-0.119196	0.018978	0.156	520580	3.37e-10	rs35327136	39.4477
ebi-a-GCST90014023	Type 1 diabetes	18	67526026	C	T	-0.113651	0.0149	0.524	520580	2.39994e-14	rs1808094	58.1799
ebi-a-GCST90014023	Type 1 diabetes	18	12777325	C	T	-0.220466	0.018635	0.839	520580	2.71019e-32	rs7237497	139.966
ebi-a-GCST90014023	Type 1 diabetes	19	10463118	C	G	-0.385331	0.038519	0.0427	520580	1.46994e-23	rs34536443	100.073
ebi-a-GCST90014023	Type 1 diabetes	19	49206674	A	G	0.127096	0.014419	0.479	520580	1.20005e-18	rs601338	77.6949
ebi-a-GCST90014023	Type 1 diabetes	19	47256542	T	C	-0.171277	0.020769	0.163	520580	1.63005e-16	rs113374757	68.009
ebi-a-GCST90014023	Type 1 diabetes	20	1666989	A	C	-0.141437	0.018453	0.828	520580	1.79019e-14	rs202535	58.7478
ebi-a-GCST90014023	Type 1 diabetes	21	43836186	A	G	0.143803	0.014405	0.349	520580	1.81009e-23	rs11203203	99.6572
ebi-a-GCST90014023	Type 1 diabetes	22	37531117	T	C	-0.083441	0.014316	0.46	520580	5.58998e-09	rs2543537	33.9715
ebi-a-GCST90014023	Type 1 diabetes	22	30477589	C	T	-0.129657	0.014267	0.621	520580	1.00995e-19	rs4820827	82.5897
ebi-a-GCST90014023	Type 1 diabetes	22	37581485	A	C	0.104077	0.014138	0.416	520580	1.82012e-13	rs229527	54.1917
ebi-a-GCST90018926	Type 2 diabetes	1	146692174	C	T	-0.0557	0.0082	0.841826	528930	8.75185e-12	rs10900325	46.1405
ebi-a-GCST90018926	Type 2 diabetes	1	177852580	C	T	0.0491	0.0075	0.218583	528930	5.66239e-11	rs633715	42.8588
ebi-a-GCST90018926	Type 2 diabetes	1	117532790	T	C	-0.042	0.0066	0.368543	528930	2.537e-10	rs1127215	40.4958
ebi-a-GCST90018926	Type 2 diabetes	1	214159256	C	T	0.0535	0.0063	0.493303	528930	3.51075e-17	rs340874	72.115
ebi-a-GCST90018926	Type 2 diabetes	1	39995074	T	C	0.0617	0.0077	0.217225	528930	1.45312e-15	rs755249	64.2078
ebi-a-GCST90018926	Type 2 diabetes	1	51457200	G	A	-0.0876	0.0124	0.0894907	528930	1.96517e-12	rs72906810	49.9073
ebi-a-GCST90018926	Type 2 diabetes	1	120554048	C	T	0.0824	0.0137	0.109092	528930	1.86801e-09	rs406767	36.1753
ebi-a-GCST90018926	Type 2 diabetes	1	229672955	A	G	-0.0539	0.0068	0.543403	528930	3.35583e-15	rs348330	62.8288
ebi-a-GCST90018926	Type 2 diabetes	1	22112174	A	C	-0.0497	0.0077	0.817422	528930	1.088e-10	rs11802899	41.6611
ebi-a-GCST90018926	Type 2 diabetes	2	227092405	A	T	0.0754	0.0078	0.719318	528930	6.5675e-22	rs1515104	93.4443
ebi-a-GCST90018926	Type 2 diabetes	2	218783532	C	G	0.0738	0.0134	0.0525964	528930	3.57998e-08	rs16858462	30.3321
ebi-a-GCST90018926	Type 2 diabetes	2	27730940	C	T	0.071	0.0064	0.571429	528930	6.44021e-29	rs1260326	123.071
ebi-a-GCST90018926	Type 2 diabetes	2	44810480	A	G	0.0421	0.0075	0.787528	528930	1.75501e-08	rs10201401	31.5095
ebi-a-GCST90018926	Type 2 diabetes	2	60586707	G	C	0.0492	0.0066	0.509473	528930	6.4003e-14	rs243018	55.5701
ebi-a-GCST90018926	Type 2 diabetes	2	165437736	G	C	0.0436	0.0068	0.311541	528930	1.798e-10	rs12692723	41.1106
ebi-a-GCST90018926	Type 2 diabetes	2	16574669	A	G	0.0633	0.0108	0.879274	528930	4.37804e-09	rs11680058	34.3526
ebi-a-GCST90018926	Type 2 diabetes	2	58933591	T	C	-0.0372	0.0064	0.573342	528930	4.66896e-09	rs1861410	33.7851
ebi-a-GCST90018926	Type 2 diabetes	2	111934977	T	C	-0.0386	0.0063	0.446602	528930	1.16201e-09	rs10169613	37.5399
ebi-a-GCST90018926	Type 2 diabetes	2	149515723	G	A	-0.0465	0.0082	0.217601	528930	1.28499e-08	rs2382249	32.1571
ebi-a-GCST90018926	Type 2 diabetes	2	638107	A	G	0.0688	0.0091	0.849205	528930	5.22156e-14	rs4854343	57.1601
ebi-a-GCST90018926	Type 2 diabetes	2	43529508	G	C	-0.1062	0.0141	0.11235	528930	5.86003e-14	rs10173251	56.7296
ebi-a-GCST90018926	Type 2 diabetes	2	65280894	C	G	-0.0429	0.007	0.259162	528930	9.22805e-10	rs71424153	37.5593
ebi-a-GCST90018926	Type 2 diabetes	2	165528624	T	G	-0.0786	0.0078	0.300292	528930	9.29822e-24	rs1128249	101.544
ebi-a-GCST90018926	Type 2 diabetes	2	196663615	G	C	-0.0385	0.0064	0.561178	528930	1.51901e-09	rs4358140	36.1877
ebi-a-GCST90018926	Type 2 diabetes	2	234364426	G	T	-0.0375	0.0063	0.429369	528930	3.28897e-09	rs2034761	35.4308
ebi-a-GCST90018926	Type 2 diabetes	3	47693664	T	C	0.0876	0.0148	0.0970158	528930	2.94802e-09	rs62262091	35.0335
ebi-a-GCST90018926	Type 2 diabetes	3	64722045	A	G	-0.0365	0.0065	0.439211	528930	2.21202e-08	rs12108088	31.5325
ebi-a-GCST90018926	Type 2 diabetes	3	123054770	C	A	-0.1004	0.0104	0.231426	528930	3.96369e-22	rs72964564	93.1966
ebi-a-GCST90018926	Type 2 diabetes	3	113026691	T	A	0.041	0.0067	0.306114	528930	9.50911e-10	rs6438138	37.447
ebi-a-GCST90018926	Type 2 diabetes	3	124921457	T	C	0.0373	0.0065	0.487086	528930	7.62606e-09	rs9873519	32.9299
ebi-a-GCST90018926	Type 2 diabetes	3	150097635	C	G	0.1036	0.0176	0.0666559	528930	4.26403e-09	rs9844972	34.6492
ebi-a-GCST90018926	Type 2 diabetes	3	186665645	T	C	0.053	0.0063	0.49964	528930	3.29989e-17	rs3887925	70.7734
ebi-a-GCST90018926	Type 2 diabetes	3	12329783	T	C	-0.1092	0.0112	0.105331	528930	1.73301e-22	rs17036160	95.0623
ebi-a-GCST90018926	Type 2 diabetes	3	23455582	C	T	-0.0881	0.0078	0.213447	528930	1.36207e-29	rs35352848	127.574
ebi-a-GCST90018926	Type 2 diabetes	3	64004819	T	C	-0.0693	0.0074	0.204526	528930	1.05999e-20	rs2578011	87.7005
ebi-a-GCST90018926	Type 2 diabetes	3	187705040	A	G	-0.0599	0.0101	0.092455	528930	3.53704e-09	rs13086642	35.1731
ebi-a-GCST90018926	Type 2 diabetes	3	170630520	T	G	-0.0499	0.008	0.193647	528930	4.99103e-10	rs13073970	38.9063
ebi-a-GCST90018926	Type 2 diabetes	3	185497552	TA	T	0.126	0.0067	0.318578	528930	3.07681e-79	rs5855072	353.664
ebi-a-GCST90018926	Type 2 diabetes	4	1286339	G	A	-0.076	0.0089	0.11622	528930	1.47096e-17	rs35385487	72.9199
ebi-a-GCST90018926	Type 2 diabetes	4	6304087	G	A	0.0999	0.0087	0.745203	528930	1.62817e-30	rs1046316	131.853
ebi-a-GCST90018926	Type 2 diabetes	4	85299808	T	C	-0.1202	0.0168	0.0560573	528930	8.50942e-13	rs141330165	51.1905
ebi-a-GCST90018926	Type 2 diabetes	4	96145415	C	T	0.0371	0.0066	0.470491	528930	1.952e-08	rs62319060	31.598
ebi-a-GCST90018926	Type 2 diabetes	4	71735967	T	C	-0.0718	0.0103	0.923642	528930	3.84326e-12	rs6853272	48.593
ebi-a-GCST90018926	Type 2 diabetes	4	140893287	C	T	-0.039	0.0068	0.312633	528930	1.109e-08	rs56218782	32.8935
ebi-a-GCST90018926	Type 2 diabetes	4	718868	A	G	0.0933	0.016	0.039939	528930	6.12802e-09	rs73221113	34.0034
ebi-a-GCST90018926	Type 2 diabetes	4	52776901	G	A	0.0366	0.0066	0.376916	528930	3.58798e-08	rs6554060	30.752
ebi-a-GCST90018926	Type 2 diabetes	4	153520475	T	C	-0.062	0.0066	0.353285	528930	4.37623e-21	rs6813195	88.2459
ebi-a-GCST90018926	Type 2 diabetes	4	45186139	A	G	0.0491	0.0065	0.406542	528930	5.39014e-14	rs10938398	57.0605
ebi-a-GCST90018926	Type 2 diabetes	5	55808342	T	C	0.06	0.0066	0.659966	528930	9.51262e-20	rs392794	82.6445
ebi-a-GCST90018926	Type 2 diabetes	5	76427311	A	G	-0.0547	0.0092	0.778957	528930	2.46099e-09	rs6878122	35.3507
ebi-a-GCST90018926	Type 2 diabetes	5	102143311	A	G	0.1309	0.0187	0.0551313	528930	2.59298e-12	rs76177300	48.9999
ebi-a-GCST90018926	Type 2 diabetes	5	49673818	A	T	0.0849	0.0155	0.031514	528930	3.926e-08	rs116947250	30.0021
ebi-a-GCST90018926	Type 2 diabetes	5	52072194	A	G	0.0647	0.0072	0.240353	528930	3.46897e-19	rs2648731	80.75
ebi-a-GCST90018926	Type 2 diabetes	5	74692776	G	A	-0.0438	0.0065	0.357642	528930	1.56495e-11	rs6453133	45.4068
ebi-a-GCST90018926	Type 2 diabetes	5	87943345	T	C	0.0546	0.0075	0.208377	528930	4.28253e-13	rs13162708	52.9983
ebi-a-GCST90018926	Type 2 diabetes	5	176516631	A	G	-0.0465	0.0068	0.322278	528930	6.92468e-12	rs1966265	46.7614
ebi-a-GCST90018926	Type 2 diabetes	5	14768092	G	C	-0.0449	0.0077	0.195176	528930	5.17798e-09	rs6885132	34.0025
ebi-a-GCST90018926	Type 2 diabetes	5	95867908	A	C	-0.0417	0.0075	0.799903	528930	2.59197e-08	rs10062657	30.9135
ebi-a-GCST90018926	Type 2 diabetes	6	7231843	A	G	-0.0816	0.0085	0.156857	528930	1.044e-21	rs9379084	92.1598
ebi-a-GCST90018926	Type 2 diabetes	6	34193230	A	G	0.0899	0.012	0.943992	528930	7.6366e-14	rs1776899	56.125
ebi-a-GCST90018926	Type 2 diabetes	6	126964510	G	A	0.0577	0.0066	0.320615	528930	2.98195e-18	rs4273712	76.4298
ebi-a-GCST90018926	Type 2 diabetes	6	156976650	G	A	0.0625	0.0111	0.0677522	528930	1.679e-08	rs6919504	31.7039
ebi-a-GCST90018926	Type 2 diabetes	6	31296247	C	T	0.0625	0.0067	0.445483	528930	6.27625e-21	rs9265433	87.0181
ebi-a-GCST90018926	Type 2 diabetes	6	31442748	A	G	-0.0618	0.011	0.0717495	528930	2.10902e-08	rs7741521	31.5639
ebi-a-GCST90018926	Type 2 diabetes	6	32573760	T	C	0.1974	0.036	0.0153401	528930	4.13105e-08	rs146733600	30.0669
ebi-a-GCST90018926	Type 2 diabetes	6	32710407	C	T	0.284	0.0238	0.0309476	528930	7.30466e-33	rs115018313	142.391
ebi-a-GCST90018926	Type 2 diabetes	6	76199697	T	C	-0.0468	0.0085	0.277089	528930	3.66404e-08	rs17496664	30.3147
ebi-a-GCST90018926	Type 2 diabetes	6	118050841	T	C	-0.0627	0.0078	0.188488	528930	1.24108e-15	rs72951548	64.6167
ebi-a-GCST90018926	Type 2 diabetes	6	20519120	T	G	0.0482	0.0077	0.305978	528930	3.26701e-10	rs72830608	39.1843
ebi-a-GCST90018926	Type 2 diabetes	6	20686996	A	C	0.1551	0.0066	0.318552	528930	2.04174e-122	rs9368222	552.249
ebi-a-GCST90018926	Type 2 diabetes	6	32789739	T	G	0.2125	0.0219	0.0374096	528930	3.20111e-22	rs73410774	94.1518
ebi-a-GCST90018926	Type 2 diabetes	6	50787459	T	G	0.0565	0.0082	0.156975	528930	4.60363e-12	rs62405419	47.4754
ebi-a-GCST90018926	Type 2 diabetes	6	137288760	T	A	-0.0548	0.0063	0.505259	528930	6.16169e-18	rs12662968	75.6622
ebi-a-GCST90018926	Type 2 diabetes	6	43757082	A	T	0.0448	0.0063	0.513192	528930	1.2249e-12	rs4711750	50.5678
ebi-a-GCST90018926	Type 2 diabetes	6	143170972	G	A	-0.0465	0.0074	0.215533	528930	4.37502e-10	rs972119	39.4859
ebi-a-GCST90018926	Type 2 diabetes	6	160776017	A	C	-0.0364	0.0065	0.427571	528930	2.38798e-08	rs543159	31.3599
ebi-a-GCST90018926	Type 2 diabetes	7	69061966	G	C	0.0683	0.0107	0.0724056	528930	2.09701e-10	rs2270162	40.7449
ebi-a-GCST90018926	Type 2 diabetes	7	69783013	A	T	0.0586	0.0071	0.256189	528930	1.2331e-16	rs12698897	68.1205
ebi-a-GCST90018926	Type 2 diabetes	7	1873406	A	C	0.0454	0.0081	0.796446	528930	2.53898e-08	rs10268294	31.4153
ebi-a-GCST90018926	Type 2 diabetes	7	130430930	T	C	-0.0484	0.0065	0.43764	528930	1.3119e-13	rs4731701	55.4451
ebi-a-GCST90018926	Type 2 diabetes	7	150541189	T	A	0.0418	0.0069	0.312695	528930	1.66299e-09	rs1117610	36.6989
ebi-a-GCST90018926	Type 2 diabetes	7	14898282	T	C	0.0626	0.0071	0.238504	528930	1.5729e-18	rs17168486	77.7376
ebi-a-GCST90018926	Type 2 diabetes	7	15059272	C	A	0.0601	0.0063	0.500501	528930	8.5487e-22	rs11514706	91.0054
ebi-a-GCST90018926	Type 2 diabetes	7	74088893	A	G	0.0553	0.0093	0.182945	528930	2.66502e-09	rs35473599	35.3577
ebi-a-GCST90018926	Type 2 diabetes	7	127851628	A	G	0.0571	0.0082	0.216676	528930	4.22377e-12	rs7778167	48.4891
ebi-a-GCST90018926	Type 2 diabetes	7	13892902	A	G	0.0361	0.0063	0.450764	528930	1.07701e-08	rs10950494	32.8347
ebi-a-GCST90018926	Type 2 diabetes	7	28194397	A	C	-0.0668	0.0068	0.420673	528930	9.18121e-23	rs860262	96.5015
ebi-a-GCST90018926	Type 2 diabetes	7	89765708	T	G	0.0401	0.0067	0.46123	528930	2.58399e-09	rs39254	35.8211
ebi-a-GCST90018926	Type 2 diabetes	7	102410477	G	C	-0.0786	0.0111	0.186009	528930	1.81719e-12	rs139722172	50.1416
ebi-a-GCST90018926	Type 2 diabetes	7	44188220	C	T	0.0411	0.0063	0.519789	528930	8.62184e-11	rs2010825	42.56
ebi-a-GCST90018926	Type 2 diabetes	7	156968323	G	C	-0.0511	0.0064	0.392781	528930	2.20394e-15	rs1002389	63.7501
ebi-a-GCST90018926	Type 2 diabetes	8	41537318	A	G	-0.1018	0.0085	0.178231	528930	1.01298e-32	rs62508166	143.436
ebi-a-GCST90018926	Type 2 diabetes	8	41666299	A	G	-0.0821	0.0117	0.0714984	528930	2.08209e-12	rs1362891	49.2395
ebi-a-GCST90018926	Type 2 diabetes	8	30822094	A	G	-0.0408	0.0073	0.656712	528930	2.81501e-08	rs6985028	31.2373
ebi-a-GCST90018926	Type 2 diabetes	8	95911477	C	T	-0.0381	0.0065	0.55818	528930	4.65704e-09	rs12546365	34.3576
ebi-a-GCST90018926	Type 2 diabetes	8	118184783	T	C	-0.1053	0.0065	0.348803	528930	1.96698e-59	rs13266634	262.44
ebi-a-GCST90018926	Type 2 diabetes	9	34074476	C	T	0.0367	0.0064	0.413559	528930	1.01501e-08	rs12001437	32.883
ebi-a-GCST90018926	Type 2 diabetes	9	84308948	A	G	-0.0679	0.0063	0.472771	528930	1.10892e-26	rs2796441	116.16
ebi-a-GCST90018926	Type 2 diabetes	9	136147160	T	C	0.0443	0.0064	0.376316	528930	4.18794e-12	rs554833	47.9123
ebi-a-GCST90018926	Type 2 diabetes	9	139248082	G	A	0.1006	0.0079	0.773252	528930	3.80365e-37	rs28642213	162.159
ebi-a-GCST90018926	Type 2 diabetes	9	4283137	T	G	-0.065	0.0063	0.583008	528930	1.17301e-24	rs1574285	106.45
ebi-a-GCST90018926	Type 2 diabetes	9	22133284	A	G	-0.1644	0.0073	0.235558	528930	7.72681e-114	rs10965250	507.174
ebi-a-GCST90018926	Type 2 diabetes	9	1033773	G	C	0.0403	0.0065	0.340343	528930	7.24703e-10	rs1567353	38.4399
ebi-a-GCST90018926	Type 2 diabetes	9	22288140	A	T	-0.0944	0.0151	0.0395381	528930	4.08799e-10	rs7030811	39.0831
ebi-a-GCST90018926	Type 2 diabetes	9	81908202	C	T	-0.0727	0.0122	0.0708271	528930	2.56502e-09	rs13292347	35.5098
ebi-a-GCST90018926	Type 2 diabetes	10	63732315	G	A	-0.0727	0.0102	0.0871287	528930	1.03395e-12	rs75872811	50.8005
ebi-a-GCST90018926	Type 2 diabetes	10	77221514	C	G	-0.0387	0.0063	0.545685	528930	7.08207e-10	rs11001398	37.7346
ebi-a-GCST90018926	Type 2 diabetes	10	94520143	G	T	0.0624	0.01	0.134488	528930	4.49997e-10	rs12763565	38.9375
ebi-a-GCST90018926	Type 2 diabetes	10	80942855	C	G	-0.0668	0.0063	0.458839	528930	1.358e-26	rs703981	112.427
ebi-a-GCST90018926	Type 2 diabetes	10	94253183	CT	C	0.0631	0.0099	0.123884	528930	2.05902e-10	rs3837333	40.6245
ebi-a-GCST90018926	Type 2 diabetes	10	114754071	C	T	0.2972	0.0091	0.207525	528930	1e-200	rs34872471	1066.63
ebi-a-GCST90018926	Type 2 diabetes	10	12598322	A	C	0.0348	0.0063	0.453483	528930	3.50098e-08	rs2815625	30.5124
ebi-a-GCST90018926	Type 2 diabetes	10	94463779	T	G	-0.1118	0.0065	0.502983	528930	2.73401e-65	rs1977832	295.839
ebi-a-GCST90018926	Type 2 diabetes	10	12307894	T	C	0.1084	0.0069	0.281992	528930	2.36211e-55	rs11257655	246.808
ebi-a-GCST90018926	Type 2 diabetes	10	12403619	C	A	0.0895	0.0162	0.0312395	528930	3.03298e-08	rs113082607	30.5222
ebi-a-GCST90018926	Type 2 diabetes	10	114736670	G	T	-0.2281	0.0301	0.0204657	528930	3.23296e-14	rs114322470	57.4271
ebi-a-GCST90018926	Type 2 diabetes	10	122947203	T	C	-0.0683	0.0114	0.0577437	528930	2.41301e-09	rs17101591	35.8947
ebi-a-GCST90018926	Type 2 diabetes	11	69459036	G	C	-0.1776	0.0252	0.0192566	528930	1.741e-12	rs3918296	49.6688
ebi-a-GCST90018926	Type 2 diabetes	11	128389391	T	C	0.0493	0.0077	0.213049	528930	1.265e-10	rs11819995	40.9932
ebi-a-GCST90018926	Type 2 diabetes	11	35433712	A	C	-0.0807	0.0136	0.0766814	528930	2.60597e-09	rs58090211	35.2102
ebi-a-GCST90018926	Type 2 diabetes	11	2196424	C	T	-0.0706	0.0079	0.705243	528930	2.75994e-19	rs4930045	79.8646
ebi-a-GCST90018926	Type 2 diabetes	11	2858546	T	C	-0.2678	0.009	0.249812	528930	1.2388e-196	rs2237897	885.391
ebi-a-GCST90018926	Type 2 diabetes	11	49910841	G	T	-0.0449	0.0078	0.516893	528930	6.93298e-09	rs1794138	33.1362
ebi-a-GCST90018926	Type 2 diabetes	11	65346178	C	T	-0.0411	0.0068	0.684232	528930	1.76401e-09	rs11607147	36.5313
ebi-a-GCST90018926	Type 2 diabetes	11	17408630	T	C	-0.0623	0.0064	0.616015	528930	2.40824e-22	rs5215	94.7579
ebi-a-GCST90018926	Type 2 diabetes	11	72460398	C	A	-0.1028	0.01	0.141673	528930	5.67153e-25	rs77464186	105.678
ebi-a-GCST90018926	Type 2 diabetes	11	92708710	G	C	0.0504	0.0065	0.330035	528930	1.19702e-14	rs10830963	60.122
ebi-a-GCST90018926	Type 2 diabetes	12	27964996	T	C	-0.0715	0.0073	0.222896	528930	1.72584e-22	rs12578595	95.9325
ebi-a-GCST90018926	Type 2 diabetes	12	108618630	T	C	-0.0475	0.0065	0.337603	528930	3.89493e-13	rs3764002	53.4023
ebi-a-GCST90018926	Type 2 diabetes	12	118414926	A	G	0.063	0.0079	0.17439	528930	1.77705e-15	rs7132351	63.5955
ebi-a-GCST90018926	Type 2 diabetes	12	4384844	G	T	-0.4582	0.0303	0.023748	528930	8.22432e-52	rs76895963	228.678
ebi-a-GCST90018926	Type 2 diabetes	12	50263148	A	G	0.0394	0.0066	0.358104	528930	2.63003e-09	rs7132908	35.6372
ebi-a-GCST90018926	Type 2 diabetes	12	97848910	G	C	-0.0397	0.0065	0.433969	528930	7.23902e-10	rs6538804	37.3038
ebi-a-GCST90018926	Type 2 diabetes	12	133088165	A	G	0.052	0.0081	0.241048	528930	1.16799e-10	rs3751297	41.2132
ebi-a-GCST90018926	Type 2 diabetes	12	4271088	A	G	-0.2373	0.0344	0.0147015	528930	5.52077e-12	rs112108223	47.5858
ebi-a-GCST90018926	Type 2 diabetes	12	71478626	A	C	-0.0499	0.0063	0.449132	528930	1.47197e-15	rs1707498	62.7363
ebi-a-GCST90018926	Type 2 diabetes	12	121432117	C	G	-0.0631	0.0093	0.301336	528930	1.40896e-11	rs56348580	46.0354
ebi-a-GCST90018926	Type 2 diabetes	12	4365572	T	C	-0.2052	0.0301	0.0223105	528930	9.97241e-12	rs74862545	46.4752
ebi-a-GCST90018926	Type 2 diabetes	12	4521511	A	T	-0.1272	0.0217	0.042318	528930	4.69797e-09	rs78470967	34.3601
ebi-a-GCST90018926	Type 2 diabetes	12	24090004	G	T	0.0395	0.007	0.384609	528930	2.053e-08	rs4517619	31.8418
ebi-a-GCST90018926	Type 2 diabetes	12	66215214	A	T	0.0692	0.0077	0.185271	528930	2.96415e-19	rs2583938	80.7662
ebi-a-GCST90018926	Type 2 diabetes	13	51095908	A	G	-0.0413	0.0069	0.41532	528930	2.30701e-09	rs9562987	35.8262
ebi-a-GCST90018926	Type 2 diabetes	13	80707429	G	A	-0.0749	0.0069	0.287639	528930	3.91291e-27	rs1215468	117.832
ebi-a-GCST90018926	Type 2 diabetes	13	91950181	A	G	-0.0615	0.0094	0.116012	528930	6.62064e-11	rs72640313	42.8049
ebi-a-GCST90018926	Type 2 diabetes	13	33554302	A	G	-0.0802	0.0091	0.856359	528930	1.72108e-18	rs576674	77.6721
ebi-a-GCST90018926	Type 2 diabetes	13	26783757	A	T	0.0497	0.0087	0.163087	528930	1.37e-08	rs192749	32.6342
ebi-a-GCST90018926	Type 2 diabetes	14	101255172	G	A	-0.0536	0.008	0.201505	528930	2.48485e-11	rs73347525	44.8899
ebi-a-GCST90018926	Type 2 diabetes	14	103292959	G	A	0.037	0.0068	0.283548	528930	4.88596e-08	rs11846158	29.6063
ebi-a-GCST90018926	Type 2 diabetes	14	38800704	A	G	-0.0408	0.0067	0.333674	528930	1.085e-09	rs4901812	37.0826
ebi-a-GCST90018926	Type 2 diabetes	15	62396389	G	A	-0.0604	0.0063	0.452818	528930	8.27752e-22	rs7172432	91.9162
ebi-a-GCST90018926	Type 2 diabetes	15	93834743	A	C	-0.0435	0.0074	0.248102	528930	4.50298e-09	rs12441261	34.5553
ebi-a-GCST90018926	Type 2 diabetes	15	57610146	T	G	0.1366	0.0235	0.0336968	528930	5.96101e-09	rs117430555	33.7882
ebi-a-GCST90018926	Type 2 diabetes	15	77782335	G	A	0.0696	0.0066	0.62609	528930	3.87525e-26	rs12910361	111.206
ebi-a-GCST90018926	Type 2 diabetes	15	40616742	A	G	0.0623	0.0082	0.152268	528930	3.83972e-14	rs3743140	57.7228
ebi-a-GCST90018926	Type 2 diabetes	15	91523036	T	C	0.0582	0.0067	0.303172	528930	5.76235e-18	rs6496742	75.4563
ebi-a-GCST90018926	Type 2 diabetes	15	38828140	T	G	0.0457	0.0068	0.301228	528930	1.83612e-11	rs8043085	45.1662
ebi-a-GCST90018926	Type 2 diabetes	15	75595357	A	T	0.0428	0.0072	0.717917	528930	2.857e-09	rs35917376	35.3364
ebi-a-GCST90018926	Type 2 diabetes	15	52587740	T	G	-0.1063	0.0148	0.0459427	528930	7.97444e-13	rs149336329	51.5872
ebi-a-GCST90018926	Type 2 diabetes	16	20337884	C	T	0.0832	0.0152	0.0339896	528930	4.76398e-08	rs4632135	29.9612
ebi-a-GCST90018926	Type 2 diabetes	16	12185129	T	C	0.2321	0.042	0.0116967	528930	3.2e-08	rs143708136	30.5387
ebi-a-GCST90018926	Type 2 diabetes	16	75246035	C	G	-0.1168	0.0146	0.0619909	528930	1.21395e-15	rs72802365	63.9999
ebi-a-GCST90018926	Type 2 diabetes	16	53806453	G	A	0.1166	0.0069	0.352899	528930	2.22895e-64	rs56094641	285.56
ebi-a-GCST90018926	Type 2 diabetes	17	36047417	G	A	0.0598	0.0072	0.76149	528930	1.33506e-16	rs3110641	68.9821
ebi-a-GCST90018926	Type 2 diabetes	17	4032785	G	A	0.0581	0.0076	0.2041	528930	2.33292e-14	rs12453376	58.4419
ebi-a-GCST90018926	Type 2 diabetes	17	36102381	G	A	-0.091	0.0065	0.589657	528930	5.34687e-44	rs11651052	196
ebi-a-GCST90018926	Type 2 diabetes	17	65641651	T	C	0.0495	0.0088	0.161364	528930	1.962e-08	rs2706710	31.6406
ebi-a-GCST90018926	Type 2 diabetes	17	6945483	T	C	0.1337	0.0157	0.0276409	528930	1.66418e-17	rs75418188	72.5208
ebi-a-GCST90018926	Type 2 diabetes	17	7614601	A	G	-0.0357	0.0065	0.6394	528930	3.75301e-08	rs7141	30.1654
ebi-a-GCST90018926	Type 2 diabetes	17	47060322	A	C	-0.0584	0.0087	0.24391	528930	2.44399e-11	rs35895680	45.0595
ebi-a-GCST90018926	Type 2 diabetes	18	57829135	C	T	0.0785	0.0076	0.218731	528930	4.87753e-25	rs6567160	106.687
ebi-a-GCST90018926	Type 2 diabetes	19	19393714	A	G	0.0552	0.0082	0.169058	528930	2.07683e-11	rs8100204	45.3158
ebi-a-GCST90018926	Type 2 diabetes	19	33887405	C	T	-0.0488	0.0065	0.628785	528930	5.16892e-14	rs7250869	56.3653
ebi-a-GCST90018926	Type 2 diabetes	19	45411941	C	T	-0.0739	0.0092	0.14701	528930	1.024e-15	rs429358	64.5227
ebi-a-GCST90018926	Type 2 diabetes	19	7241501	T	C	0.0559	0.0088	0.170998	528930	1.893e-10	rs8100562	40.3513
ebi-a-GCST90018926	Type 2 diabetes	19	18808915	A	T	-0.0492	0.0074	0.543657	528930	3.89224e-11	rs7258722	44.2044
ebi-a-GCST90018926	Type 2 diabetes	19	46157004	C	T	-0.0675	0.0067	0.38792	528930	1.33107e-23	rs10408179	101.498
ebi-a-GCST90018926	Type 2 diabetes	19	7968168	A	G	0.0451	0.0065	0.372125	528930	4.69786e-12	rs2115107	48.1422
ebi-a-GCST90018926	Type 2 diabetes	19	47602577	A	T	0.0545	0.0098	0.752917	528930	2.63099e-08	rs9304665	30.9272
ebi-a-GCST90018926	Type 2 diabetes	20	57648366	T	C	-0.2313	0.0279	0.0187073	528930	1.25401e-16	rs140896965	68.7293
ebi-a-GCST90018926	Type 2 diabetes	20	42994812	C	T	0.0565	0.0076	0.203237	528930	1.0539e-13	rs12625671	55.2674
ebi-a-GCST90018926	Type 2 diabetes	20	62447327	G	A	-0.067	0.0118	0.373478	528930	1.31299e-08	rs28637955	32.2392
ebi-a-GCST90018926	Type 2 diabetes	22	30170655	A	G	-0.1263	0.0217	0.0401343	528930	6.02005e-09	rs142682088	33.8756
ebi-a-GCST90018926	Type 2 diabetes	22	50354255	A	G	-0.0498	0.0077	0.476839	528930	1.20701e-10	rs28375915	41.8289
ebi-a-GCST90018832	Diabetic nephropathy	10	114781950	C	G	0.3454	0.0624	0.200133	459273	3.046e-08	rs55853916	30.639
GCST90043640	Diabetic retinopathy	6	32626272	A	C	1.07094	0.0951658	0.301601	456348	2.22691e-29	rs9273363	126.639
GCST90129436	Diabetic neuropathy	6	32573710	T	C	-0.951112	0.146447	0.984592	435971	8.32722e-11	rs139991161	42.1795
finn-b-E4_DM1	Type 1 diabetes	1	114303808	A	C	0.4475	0.0295	0.1473	189113	8.23759e-52	rs6679677	230.112
finn-b-E4_DM1	Type 1 diabetes	6	30846941	T	C	-0.6317	0.0918	0.01668	189113	5.87625e-12	rs183697542	47.3515
finn-b-E4_DM1	Type 1 diabetes	6	32406342	C	A	0.7752	0.023	0.6448	189113	1e-200	rs3129871	1135.98
finn-b-E4_DM1	Type 1 diabetes	6	32654502	G	A	0.9606	0.0256	0.2187	189113	1e-200	rs9275183	1408
finn-b-E4_DM1	Type 1 diabetes	6	32849821	T	C	-0.5196	0.0514	0.04984	189113	4.917e-24	rs116039340	102.19
finn-b-E4_DM1	Type 1 diabetes	6	29638474	C	T	-0.7019	0.1179	0.01076	189113	2.59998e-09	rs76573413	35.4422
finn-b-E4_DM1	Type 1 diabetes	6	32732677	T	A	-0.4019	0.0248	0.4478	189113	5.25654e-59	rs9348894	262.622
finn-b-E4_DM1	Type 1 diabetes	6	31224667	C	T	0.2268	0.0239	0.7299	189113	2.73086e-21	rs9264277	90.0509
finn-b-E4_DM1	Type 1 diabetes	6	29748690	A	G	-0.1823	0.0258	0.2234	189113	1.69512e-12	rs1611236	49.9266
finn-b-E4_DM1	Type 1 diabetes	6	29750776	T	C	-0.3484	0.0483	0.05597	189113	5.55137e-13	rs9468618	52.0307
finn-b-E4_DM1	Type 1 diabetes	11	2182224	T	A	0.399	0.0274	0.792	189113	5.29054e-48	rs689	212.052
finn-b-E4_DM1	Type 1 diabetes	12	56384804	A	G	0.1409	0.0215	0.3857	189113	5.24445e-11	rs705699	42.948
finn-b-E4_DM1	Type 1 diabetes	12	111884608	C	T	-0.1646	0.0212	0.5907	189113	8.97016e-15	rs3184504	60.2817
finn-b-E4_DM1	Type 1 diabetes	14	101307703	A	G	-0.1173	0.0213	0.4153	189113	3.51099e-08	rs34337125	30.3274
finn-b-E4_DM1	Type 1 diabetes	21	45714294	T	C	0.3587	0.0549	0.03726	189113	6.63437e-11	rs74203920	42.689
finn-b-E4_DM1	Type 1 diabetes	22	30424863	G	C	-0.1354	0.0223	0.6835	189113	1.309e-09	rs41173	36.8659
finn-b-E4_DM2	Type 2 diabetes	2	43453721	A	G	-0.1734	0.0294	0.03344	215654	3.459e-09	rs112694524	34.7858
finn-b-E4_DM2	Type 2 diabetes	2	227121918	G	A	0.0752	0.0107	0.6174	215654	1.71514e-12	rs2943656	49.3931
finn-b-E4_DM2	Type 2 diabetes	2	43480221	T	C	0.1422	0.0239	0.04896	215654	2.57199e-09	rs62137406	35.3998
finn-b-E4_DM2	Type 2 diabetes	2	59314086	C	A	-0.0578	0.0106	0.4088	215654	4.24199e-08	rs139640586	29.7332
finn-b-E4_DM2	Type 2 diabetes	2	60553519	A	T	0.1481	0.0243	0.0476	215654	1.16201e-09	rs17039732	37.1446
finn-b-E4_DM2	Type 2 diabetes	2	165508389	T	C	-0.0668	0.0108	0.3576	215654	7.30903e-10	rs10184004	38.2563
finn-b-E4_DM2	Type 2 diabetes	3	170629884	A	G	0.0654	0.0111	0.681	215654	4.17503e-09	rs6786846	34.7142
finn-b-E4_DM2	Type 2 diabetes	3	12336507	A	G	-0.1087	0.0138	0.1706	215654	3.68893e-15	rs11709077	62.0439
finn-b-E4_DM2	Type 2 diabetes	3	186665645	T	C	0.0591	0.0104	0.463	215654	1.39499e-08	rs3887925	32.2928
finn-b-E4_DM2	Type 2 diabetes	3	23407658	C	A	-0.0826	0.0135	0.8216	215654	1.048e-09	rs6550758	37.4361
finn-b-E4_DM2	Type 2 diabetes	3	123124513	A	G	-0.086	0.0133	0.1878	215654	1.09901e-10	rs71330995	41.8111
finn-b-E4_DM2	Type 2 diabetes	3	185503456	A	T	0.0929	0.0112	0.3066	215654	1.22405e-16	rs6780171	68.8008
finn-b-E4_DM2	Type 2 diabetes	4	45182527	G	A	0.0682	0.0104	0.4736	215654	5.19996e-11	rs10938397	43.0031
finn-b-E4_DM2	Type 2 diabetes	4	6315406	G	A	0.0789	0.0104	0.5422	215654	3.97741e-14	rs13143143	57.5553
finn-b-E4_DM2	Type 2 diabetes	5	102143311	A	G	0.1409	0.0222	0.05784	215654	2.32199e-10	rs76177300	40.2823
finn-b-E4_DM2	Type 2 diabetes	6	140291319	T	G	-0.0774	0.0132	0.1913	215654	4.90298e-09	rs1933742	34.3821
finn-b-E4_DM2	Type 2 diabetes	6	7245458	G	A	0.062	0.0106	0.4053	215654	5.21003e-09	rs1815311	34.2113
finn-b-E4_DM2	Type 2 diabetes	6	20680678	A	T	0.123	0.011	0.3289	215654	4.91134e-29	rs9348441	125.032
finn-b-E4_DM2	Type 2 diabetes	6	32710407	C	T	0.3246	0.024	0.05032	215654	1.01088e-41	rs115018313	182.925
finn-b-E4_DM2	Type 2 diabetes	6	32789739	T	G	0.3049	0.0234	0.05227	215654	1.0361e-38	rs73410774	169.778
finn-b-E4_DM2	Type 2 diabetes	7	102086552	T	C	0.0968	0.0134	0.1835	215654	6.08415e-13	rs77655131	52.1842
finn-b-E4_DM2	Type 2 diabetes	7	44255643	A	G	0.0784	0.0128	0.2071	215654	8.94005e-10	rs878521	37.5155
finn-b-E4_DM2	Type 2 diabetes	7	28256240	A	G	-0.0625	0.0108	0.6448	215654	8.27294e-09	rs498475	33.4896
finn-b-E4_DM2	Type 2 diabetes	7	150537635	A	G	0.074	0.011	0.3402	215654	1.52195e-11	rs62492368	45.256
finn-b-E4_DM2	Type 2 diabetes	8	118185733	G	A	-0.0753	0.0107	0.3784	215654	1.90195e-12	rs11558471	49.5245
finn-b-E4_DM2	Type 2 diabetes	9	22137685	G	T	0.1126	0.0116	0.279	215654	2.53105e-22	rs7018475	94.2234
finn-b-E4_DM2	Type 2 diabetes	9	22132698	C	T	-0.1276	0.0145	0.1518	215654	1.63983e-18	rs10965246	77.4396
finn-b-E4_DM2	Type 2 diabetes	9	139248082	G	A	0.1005	0.0113	0.6974	215654	6.24597e-19	rs28642213	79.0994
finn-b-E4_DM2	Type 2 diabetes	9	4291928	C	A	0.0584	0.0107	0.3757	215654	4.90399e-08	rs10974438	29.789
finn-b-E4_DM2	Type 2 diabetes	10	71449878	T	C	0.1488	0.0269	0.03873	215654	3.155e-08	rs182788819	30.5984
finn-b-E4_DM2	Type 2 diabetes	10	12309268	A	G	0.0827	0.0118	0.2648	215654	2.69898e-12	rs11257658	49.1185
finn-b-E4_DM2	Type 2 diabetes	10	114754071	C	T	0.2962	0.0131	0.2016	215654	1.1722e-112	rs34872471	511.241
finn-b-E4_DM2	Type 2 diabetes	10	94460650	C	T	-0.0818	0.0104	0.4769	215654	3.20775e-15	rs10882099	61.864
finn-b-E4_DM2	Type 2 diabetes	10	114737633	T	C	-0.2116	0.0345	0.02356	215654	8.86911e-10	rs144155527	37.6176
finn-b-E4_DM2	Type 2 diabetes	11	2858546	T	C	-0.1782	0.0192	0.08139	215654	2.08018e-20	rs2237897	86.1412
finn-b-E4_DM2	Type 2 diabetes	11	72463435	A	G	-0.0927	0.0122	0.2374	215654	3.88061e-14	rs7109575	57.7348
finn-b-E4_DM2	Type 2 diabetes	11	92708710	G	C	0.1183	0.0108	0.3567	215654	8.91661e-28	rs10830963	119.983
finn-b-E4_DM2	Type 2 diabetes	11	17408630	T	C	-0.0586	0.0104	0.5284	215654	1.62301e-08	rs5215	31.7487
finn-b-E4_DM2	Type 2 diabetes	12	4365572	T	C	-0.2531	0.0388	0.0195	215654	6.87543e-11	rs74862545	42.5519
finn-b-E4_DM2	Type 2 diabetes	12	32690857	G	A	0.0625	0.0113	0.6926	215654	3.07199e-08	rs4931017	30.5915
finn-b-E4_DM2	Type 2 diabetes	12	66170481	C	A	0.1526	0.0226	0.05631	215654	1.4481e-11	rs2583921	45.5922
finn-b-E4_DM2	Type 2 diabetes	12	71526677	G	A	-0.0596	0.0105	0.4275	215654	1.24899e-08	rs1397566	32.219
finn-b-E4_DM2	Type 2 diabetes	12	121432117	C	G	-0.0786	0.0116	0.2827	215654	1.2471e-11	rs56348580	45.9121
finn-b-E4_DM2	Type 2 diabetes	12	4384844	G	T	-0.4842	0.0325	0.03116	215654	2.93022e-50	rs76895963	221.963
finn-b-E4_DM2	Type 2 diabetes	12	4521511	A	T	-0.2295	0.0273	0.03944	215654	4.32613e-17	rs78470967	70.6705
finn-b-E4_DM2	Type 2 diabetes	12	4271088	A	G	-0.3623	0.0365	0.02236	215654	2.89268e-23	rs112108223	98.5256
finn-b-E4_DM2	Type 2 diabetes	13	80718654	A	G	-0.0727	0.0107	0.3894	215654	1.06905e-11	rs7998259	46.1636
finn-b-E4_DM2	Type 2 diabetes	15	77892857	G	A	-0.06	0.0106	0.4094	215654	1.41198e-08	rs58102377	32.0397
finn-b-E4_DM2	Type 2 diabetes	16	75236763	G	C	-0.1449	0.0185	0.08717	215654	5.59629e-15	rs55993634	61.3467
finn-b-E4_DM2	Type 2 diabetes	16	77261943	G	C	0.1342	0.0223	0.05841	215654	1.61998e-09	rs12449219	36.2154
finn-b-E4_DM2	Type 2 diabetes	16	53818167	C	T	0.1161	0.0105	0.4129	215654	2.62422e-28	rs9933509	122.26
finn-b-E4_DM2	Type 2 diabetes	17	36103565	A	G	-0.0684	0.0109	0.6457	215654	3.05499e-10	rs11263763	39.3783
finn-b-E4_DM2	Type 2 diabetes	17	36047417	G	A	0.0715	0.0128	0.7867	215654	2.50801e-08	rs3110641	31.2026
finn-b-E4_DM2	Type 2 diabetes	18	57908675	G	A	0.0775	0.0131	0.1947	215654	3.00497e-09	rs11665052	34.9993
finn-b-E4_DM2	Type 2 diabetes	19	19393714	A	G	0.0956	0.0143	0.1598	215654	2.11106e-11	rs8100204	44.6932
finn-b-E4_DM2	Type 2 diabetes	19	7976529	C	T	-0.0649	0.0111	0.6741	215654	5.07505e-09	rs2303700	34.1855
finn-b-E4_DM2	Type 2 diabetes	19	45411941	C	T	-0.0821	0.0136	0.1825	215654	1.63301e-09	rs429358	36.4424
finn-b-E4_DM2	Type 2 diabetes	19	46157004	C	T	-0.0593	0.0105	0.4465	215654	1.39101e-08	rs10408179	31.8955
finn-b-E4_DM2	Type 2 diabetes	20	57607363	T	C	-0.2345	0.0243	0.04991	215654	5.49541e-22	rs45551238	93.126
finn-b-E4_DM2	Type 2 diabetes	20	42888082	G	A	0.179	0.0273	0.03667	215654	5.92516e-11	rs6073386	42.9911
finn-b-E4_DM2	Type 2 diabetes	22	20796117	T	G	-0.0686	0.0113	0.3009	215654	1.33999e-09	rs8353	36.8544
finn-b-DM_NEPHROPATHY	Diabetic nephropathy	6	32626272	A	C	0.4929	0.031	0.2778	213746	7.00648e-57	rs9273363	252.809
finn-b-DM_NEPHROPATHY	Diabetic nephropathy	6	32582577	C	A	0.3536	0.0311	0.4426	213746	6.77954e-30	rs3104415	129.271
finn-b-DM_RETINOPATHY	Diabetic retinopathy	1	114303808	A	C	0.1357	0.0181	0.1472	216666	7.45075e-14	rs6679677	56.2083
finn-b-DM_RETINOPATHY	Diabetic retinopathy	1	196664651	T	C	-0.0849	0.0129	0.563	216666	5.19159e-11	rs10922098	43.3146
finn-b-DM_RETINOPATHY	Diabetic retinopathy	6	31224667	C	T	0.0947	0.0146	0.73	216666	8.63177e-11	rs9264277	42.0719
finn-b-DM_RETINOPATHY	Diabetic retinopathy	6	32657710	G	A	0.5505	0.0204	0.1206	216666	5.5847e-160	rs9275207	728.203
finn-b-DM_RETINOPATHY	Diabetic retinopathy	6	29849257	C	A	0.2537	0.0431	0.02356	216666	4.04203e-09	rs115380430	34.6485
finn-b-DM_RETINOPATHY	Diabetic retinopathy	6	32789739	T	G	0.6878	0.0294	0.05438	216666	1.22462e-120	rs73410774	547.303
finn-b-DM_RETINOPATHY	Diabetic retinopathy	6	33115024	C	T	-0.0816	0.0134	0.4346	216666	1.085e-09	rs3130151	37.0825
finn-b-DM_RETINOPATHY	Diabetic retinopathy	6	33023894	T	C	0.1144	0.0137	0.4209	216666	5.63508e-17	rs9277194	69.7283
finn-b-DM_RETINOPATHY	Diabetic retinopathy	6	32184050	T	G	0.4692	0.0371	0.03244	216666	1.14499e-36	rs2854051	159.943
finn-b-DM_RETINOPATHY	Diabetic retinopathy	10	124214448	T	G	0.1802	0.0151	0.2435	216666	6.85804e-33	rs10490924	142.414
finn-b-DM_RETINOPATHY	Diabetic retinopathy	10	114754071	C	T	0.094	0.0161	0.2013	216666	4.81305e-09	rs34872471	34.088
finn-b-DM_RETINOPATHY	Diabetic retinopathy	11	2182224	T	A	0.0888	0.016	0.7908	216666	2.62398e-08	rs689	30.8024
finn-b-DM_RETINOPATHY	Diabetic retinopathy	19	41947625	C	A	-0.0763	0.0133	0.3785	216666	1.04501e-08	rs7260507	32.9112
finn-b-DM_NEUROPATHY	Diabetic neuropathy	1	114303808	A	C	0.3471	0.0561	0.1456	163616	6.17305e-10	rs6679677	38.2808
finn-b-DM_NEUROPATHY	Diabetic neuropathy	6	32626302	G	T	0.6773	0.0476	0.2743	163616	5.21555e-46	rs9273364	202.463
finn-b-DM_NEUROPATHY	Diabetic neuropathy	6	32674838	C	G	0.6768	0.0572	0.3274	163616	2.6767e-32	rs9275519	139.999
finn-b-DM_NEUROPATHY	Diabetic neuropathy	6	32943151	C	T	0.2738	0.0409	0.6288	163616	2.26986e-11	rs635688	44.8144

## Sheet: Supplementary Table 5
Supplementary Table 5. Reverse mendelian randomization results with T1D, T2D, D-NEP, D-RET, D-NEU as the exposures
ID.exposure	Trait.exposure	ID.outcome	Trait.outcome	Method	nsnp	Beta	Standard error	P value	OR	Lower OR	Upper OR
ebi-a-GCST90014023	Type 1 diabetes	GCST90399568	Restless legs syndrome	Inverse variance weighted (multiplicative random effects)	85	-0.0141167	0.0124576	0.257141	0.985982	0.962199	1.01035
ebi-a-GCST90014023	Type 1 diabetes	GCST90399568	Restless legs syndrome	Weighted median	85	-0.00419467	0.0151034	0.78122	0.995814	0.966767	1.02573
ebi-a-GCST90014023	Type 1 diabetes	GCST90399568	Restless legs syndrome	MR Egger	85	0.00772725	0.0157098	0.624106	1.00776	0.9772	1.03927
ebi-a-GCST90014023	Type 1 diabetes	GCST90399568	Restless legs syndrome	IVW radial	85	-0.0141168	0.0124577	0.257141	0.985982	0.962199	1.01035
ebi-a-GCST90014023	Type 1 diabetes	GCST90399568	Restless legs syndrome	Robust adjusted profile score (RAPS)	85	-0.0115958	0.0126106	0.35782	0.988471	0.964339	1.01321
ebi-a-GCST90018926	Type 2 diabetes	GCST90399568	Restless legs syndrome	Inverse variance weighted (multiplicative random effects)	170	0.046343	0.0364923	0.204106	1.04743	0.975133	1.1251
ebi-a-GCST90018926	Type 2 diabetes	GCST90399568	Restless legs syndrome	Weighted median	170	0.0944494	0.0679504	0.164537	1.09905	0.962007	1.25562
ebi-a-GCST90018926	Type 2 diabetes	GCST90399568	Restless legs syndrome	MR Egger	170	0.153093	0.0749151	0.0425589	1.16543	1.00628	1.34976
ebi-a-GCST90018926	Type 2 diabetes	GCST90399568	Restless legs syndrome	IVW radial	170	0.0463433	0.0364927	0.204109	1.04743	0.975132	1.1251
ebi-a-GCST90018926	Type 2 diabetes	GCST90399568	Restless legs syndrome	Robust adjusted profile score (RAPS)	170	0.0480043	0.0372697	0.197737	1.04918	0.975267	1.12868
ebi-a-GCST90018832	Diabetic nephropathy	GCST90399568	Restless legs syndrome	Wald ratio	1	0.149682	0.0833816	0.0726316	1.16146	0.986348	1.36767
ebi-a-GCST90018832	Diabetic nephropathy	GCST90399568	Restless legs syndrome	Robust adjusted profile score (RAPS)	1	0.149682	0.089934	0.0960429	1.16146	0.973761	1.38535
GCST90043640	Diabetic retinopathy	GCST90399568	Restless legs syndrome	Wald ratio	1	-0.0133528	0.0257718	0.604377	0.986736	0.938131	1.03786
GCST90043640	Diabetic retinopathy	GCST90399568	Restless legs syndrome	Robust adjusted profile score (RAPS)	1	-0.0133528	0.0264693	0.613936	0.986736	0.93685	1.03928
GCST90129436	Diabetic neuropathy	GCST90399568	Restless legs syndrome		Not SNP available
finn-b-E4_DM1	Type 1 diabetes	GCST90399568	Restless legs syndrome	Inverse variance weighted (multiplicative random effects)	15	-0.0226669	0.0276243	0.411908	0.977588	0.926065	1.03198
finn-b-E4_DM1	Type 1 diabetes	GCST90399568	Restless legs syndrome	Weighted median	15	-0.0284411	0.0246861	0.249274	0.97196	0.926051	1.02014
finn-b-E4_DM1	Type 1 diabetes	GCST90399568	Restless legs syndrome	MR Egger	15	-0.0320199	0.0457231	0.496083	0.968487	0.88547	1.05929
finn-b-E4_DM1	Type 1 diabetes	GCST90399568	Restless legs syndrome	IVW radial	15	-0.0226692	0.0276245	0.411862	0.977586	0.926063	1.03198
finn-b-E4_DM1	Type 1 diabetes	GCST90399568	Restless legs syndrome	Robust adjusted profile score (RAPS)	15	-0.0165741	0.0256477	0.518134	0.983562	0.935342	1.03427
finn-b-E4_DM2	Type 2 diabetes	GCST90399568	Restless legs syndrome	Inverse variance weighted (multiplicative random effects)	58	0.0247542	0.0463612	0.593381	1.02506	0.936024	1.12257
finn-b-E4_DM2	Type 2 diabetes	GCST90399568	Restless legs syndrome	Weighted median	58	0.0739243	0.0657833	0.261118	1.07673	0.946475	1.2249
finn-b-E4_DM2	Type 2 diabetes	GCST90399568	Restless legs syndrome	MR Egger	58	0.0550778	0.100782	0.586888	1.05662	0.867227	1.28738
finn-b-E4_DM2	Type 2 diabetes	GCST90399568	Restless legs syndrome	IVW radial	58	0.0247546	0.0463615	0.593378	1.02506	0.936024	1.12257
finn-b-E4_DM2	Type 2 diabetes	GCST90399568	Restless legs syndrome	Robust adjusted profile score (RAPS)	58	0.0250695	0.0430877	0.560684	1.02539	0.942346	1.11574
finn-b-DM_NEPHROPATHY	Diabetic nephropathy	GCST90399568	Restless legs syndrome	Inverse variance weighted (multiplicative random effects)	2	-0.0636472	0.0451311	0.158458	0.938336	0.858899	1.02512
finn-b-DM_NEPHROPATHY	Diabetic nephropathy	GCST90399568	Restless legs syndrome	IVW radial	2	-0.0636304	0.0451266	0.158527	0.938352	0.858921	1.02513
finn-b-DM_NEPHROPATHY	Diabetic nephropathy	GCST90399568	Restless legs syndrome	Robust adjusted profile score (RAPS)	2	-0.0638088	0.0458694	0.164196	0.938184	0.857518	1.02644
finn-b-DM_RETINOPATHY	Diabetic retinopathy	GCST90399568	Restless legs syndrome	Inverse variance weighted (multiplicative random effects)	11	-0.0806715	0.0591409	0.17255	0.922497	0.821529	1.03587
finn-b-DM_RETINOPATHY	Diabetic retinopathy	GCST90399568	Restless legs syndrome	Weighted median	11	-0.0811906	0.0692336	0.240914	0.922018	0.80502	1.05602
finn-b-DM_RETINOPATHY	Diabetic retinopathy	GCST90399568	Restless legs syndrome	MR Egger	11	-0.168848	0.0887446	0.0895114	0.844638	0.709789	1.0051
finn-b-DM_RETINOPATHY	Diabetic retinopathy	GCST90399568	Restless legs syndrome	IVW radial	11	-0.0806477	0.0591308	0.172604	0.922519	0.821565	1.03588
finn-b-DM_RETINOPATHY	Diabetic retinopathy	GCST90399568	Restless legs syndrome	Robust adjusted profile score (RAPS)	11	-0.0700848	0.0560187	0.210899	0.932315	0.835369	1.04051
finn-b-DM_NEUROPATHY	Diabetic neuropathy	GCST90399568	Restless legs syndrome	Inverse variance weighted (multiplicative random effects)	11	-0.0806715	0.0591409	0.17255	0.922497	0.821529	1.03587
finn-b-DM_NEUROPATHY	Diabetic neuropathy	GCST90399568	Restless legs syndrome	Weighted median	11	-0.0811906	0.0692336	0.240914	0.922018	0.80502	1.05602
finn-b-DM_NEUROPATHY	Diabetic neuropathy	GCST90399568	Restless legs syndrome	MR Egger	11	-0.168848	0.0887446	0.0895114	0.844638	0.709789	1.0051
finn-b-DM_NEUROPATHY	Diabetic neuropathy	GCST90399568	Restless legs syndrome	IVW radial	11	-0.0806477	0.0591308	0.172604	0.922519	0.821565	1.03588
finn-b-DM_NEUROPATHY	Diabetic neuropathy	GCST90399568	Restless legs syndrome	Robust adjusted profile score (RAPS)	11	-0.0700848	0.0560187	0.210899	0.932315	0.835369	1.04051

## Sheet: Supplementary Table 6
Supplementary Table 6. Reverse MR results for T1D, T2D, D-NEP, D-RET, and D-NEU as exposures following outlier assessment by MR radial
ID.exposure	Trait.exposure	ID.outcome	Trait.outcome	Method	nsnp	Beta	Standard error	P value	OR	Lower OR	Upper OR	P value	OR	Lower OR	Upper OR	OR(95% CI)
ebi-a-GCST90014023	Type 1 diabetes	GCST90399568	Restless legs syndrome	Inverse variance weighted (multiplicative random effects)	78	-0.0120395	0.00936412	0.198545	0.988033	0.970064	1.00633	0.1985	0.988	0.97	1.006	0.988(0.97,1.006)
ebi-a-GCST90014023	Type 1 diabetes	GCST90399568	Restless legs syndrome	Weighted median	78	-0.00421765	0.0144731	0.770735	0.995791	0.96794	1.02444	0.7707	0.996	0.968	1.024	0.996(0.968,1.024)
ebi-a-GCST90014023	Type 1 diabetes	GCST90399568	Restless legs syndrome	MR Egger	78	-0.00140316	0.0144888	0.923105	0.998598	0.970639	1.02736	0.9231	0.999	0.971	1.027	0.999(0.971,1.027)
ebi-a-GCST90014023	Type 1 diabetes	GCST90399568	Restless legs syndrome	IVW radial	78	-0.0120396	0.00936417	0.198544	0.988033	0.970064	1.00633	0.1985	0.988	0.97	1.006	0.988(0.97,1.006)
ebi-a-GCST90014023	Type 1 diabetes	GCST90399568	Restless legs syndrome	Robust adjusted profile score (RAPS)	78	-0.011053	0.0117587	0.347225	0.989008	0.966475	1.01207	0.3472	0.989	0.966	1.012	0.989(0.966,1.012)
ebi-a-GCST90018926	Type 2 diabetes	GCST90399568	Restless legs syndrome	Inverse variance weighted (multiplicative random effects)	158	0.0186858	0.0278623	0.502445	1.01886	0.964713	1.07605	0.5024	1.019	0.965	1.076	1.019(0.965,1.076)
ebi-a-GCST90018926	Type 2 diabetes	GCST90399568	Restless legs syndrome	Weighted median	158	0.0499338	0.0595302	0.401583	1.0512	0.935433	1.1813	0.4016	1.051	0.935	1.181	1.051(0.935,1.181)
ebi-a-GCST90018926	Type 2 diabetes	GCST90399568	Restless legs syndrome	MR Egger	158	0.121075	0.0710979	0.0905734	1.12871	0.981889	1.29748	0.0906	1.129	0.982	1.297	1.129(0.982,1.297)
ebi-a-GCST90018926	Type 2 diabetes	GCST90399568	Restless legs syndrome	IVW radial	158	0.0186856	0.0278623	0.502451	1.01886	0.964713	1.07605	0.5025	1.019	0.965	1.076	1.019(0.965,1.076)
ebi-a-GCST90018926	Type 2 diabetes	GCST90399568	Restless legs syndrome	Robust adjusted profile score (RAPS)	158	0.0183019	0.0352295	0.603408	1.01847	0.950518	1.09128	0.6034	1.018	0.951	1.091	1.018(0.951,1.091)
ebi-a-GCST90018832	Diabetic nephropathy	GCST90399568	Restless legs syndrome	Wald ratio	1	0.149682	0.0833816	0.0726316	1.16146	0.986348	1.36767	0.0726	1.161	0.986	1.368	1.161(0.986,1.368)
ebi-a-GCST90018832	Diabetic nephropathy	GCST90399568	Restless legs syndrome	Robust adjusted profile score (RAPS)	1	0.149682	0.089934	0.0960429	1.16146	0.973761	1.38535	0.096	1.161	0.974	1.385	1.161(0.974,1.385)
GCST90043640	Diabetic retinopathy	GCST90399568	Restless legs syndrome	Wald ratio	1	-0.0133528	0.0257718	0.604377	0.986736	0.938131	1.03786	0.6044	0.987	0.938	1.038	0.987(0.938,1.038)
GCST90043640	Diabetic retinopathy	GCST90399568	Restless legs syndrome	Robust adjusted profile score (RAPS)	1	-0.0133528	0.0264693	0.613936	0.986736	0.93685	1.03928	0.6139	0.987	0.937	1.039	0.987(0.937,1.039)
GCST90129436	Diabetic neuropathy	GCST90399568	Restless legs syndrome		Not SNP available
finn-b-E4_DM1	Type 1 diabetes	GCST90399568	Restless legs syndrome	Inverse variance weighted (multiplicative random effects)	14	-0.00742861	0.0174634	0.670559	0.992599	0.959199	1.02716	0.6706	0.993	0.959	1.027	0.993(0.959,1.027)
finn-b-E4_DM1	Type 1 diabetes	GCST90399568	Restless legs syndrome	Weighted median	14	-0.0253274	0.0231641	0.274223	0.974991	0.931714	1.02028	0.2742	0.975	0.932	1.02	0.975(0.932,1.02)
finn-b-E4_DM1	Type 1 diabetes	GCST90399568	Restless legs syndrome	MR Egger	14	-0.051181	0.0329745	0.146592	0.950107	0.890644	1.01354	0.1466	0.95	0.891	1.014	0.95(0.891,1.014)
finn-b-E4_DM1	Type 1 diabetes	GCST90399568	Restless legs syndrome	IVW radial	14	-0.00742882	0.0174634	0.67055	0.992599	0.959199	1.02716	0.6706	0.993	0.959	1.027	0.993(0.959,1.027)
finn-b-E4_DM1	Type 1 diabetes	GCST90399568	Restless legs syndrome	Robust adjusted profile score (RAPS)	14	-0.00869299	0.0199501	0.663028	0.991345	0.953329	1.03088	0.663	0.991	0.953	1.031	0.991(0.953,1.031)
finn-b-E4_DM2	Type 2 diabetes	GCST90399568	Restless legs syndrome	Inverse variance weighted (multiplicative random effects)	53	0.0243781	0.036419	0.503254	1.02468	0.954084	1.10049	0.5033	1.025	0.954	1.1	1.025(0.954,1.1)
finn-b-E4_DM2	Type 2 diabetes	GCST90399568	Restless legs syndrome	Weighted median	53	0.0763654	0.0631387	0.226476	1.07936	0.953719	1.22155	0.2265	1.079	0.954	1.222	1.079(0.954,1.222)
finn-b-E4_DM2	Type 2 diabetes	GCST90399568	Restless legs syndrome	MR Egger	53	0.143685	0.0909109	0.120173	1.15452	0.966088	1.37971	0.1202	1.155	0.966	1.38	1.155(0.966,1.38)
finn-b-E4_DM2	Type 2 diabetes	GCST90399568	Restless legs syndrome	IVW radial	53	0.0243778	0.0364193	0.503263	1.02468	0.954084	1.10049	0.5033	1.025	0.954	1.1	1.025(0.954,1.1)
finn-b-E4_DM2	Type 2 diabetes	GCST90399568	Restless legs syndrome	Robust adjusted profile score (RAPS)	53	0.0242328	0.0430072	0.573122	1.02453	0.941707	1.11463	0.5731	1.025	0.942	1.115	1.025(0.942,1.115)
finn-b-DM_NEPHROPATHY	Diabetic nephropathy	GCST90399568	Restless legs syndrome	Inverse variance weighted (multiplicative random effects)	2	-0.0636472	0.0451311	0.158458	0.938336	0.858899	1.02512	0.1585	0.938	0.859	1.025	0.938(0.859,1.025)
finn-b-DM_NEPHROPATHY	Diabetic nephropathy	GCST90399568	Restless legs syndrome	IVW radial	2	-0.0636304	0.0451266	0.158527	0.938352	0.858921	1.02513	0.1585	0.938	0.859	1.025	0.938(0.859,1.025)
finn-b-DM_NEPHROPATHY	Diabetic nephropathy	GCST90399568	Restless legs syndrome	Robust adjusted profile score (RAPS)	2	-0.0638088	0.0458694	0.164196	0.938184	0.857518	1.02644	0.1642	0.938	0.858	1.026	0.938(0.858,1.026)
finn-b-DM_RETINOPATHY	Diabetic retinopathy	GCST90399568	Restless legs syndrome	Inverse variance weighted (multiplicative random effects)	11	-0.0806715	0.0591409	0.17255	0.922497	0.821529	1.03587	0.1725	0.922	0.822	1.036	0.922(0.822,1.036)
finn-b-DM_RETINOPATHY	Diabetic retinopathy	GCST90399568	Restless legs syndrome	Weighted median	11	-0.0811906	0.0692336	0.240914	0.922018	0.80502	1.05602	0.2409	0.922	0.805	1.056	0.922(0.805,1.056)
finn-b-DM_RETINOPATHY	Diabetic retinopathy	GCST90399568	Restless legs syndrome	MR Egger	11	-0.168848	0.0887446	0.0895114	0.844638	0.709789	1.0051	0.0895	0.845	0.71	1.005	0.845(0.71,1.005)
finn-b-DM_RETINOPATHY	Diabetic retinopathy	GCST90399568	Restless legs syndrome	IVW radial	11	-0.0806477	0.0591308	0.172604	0.922519	0.821565	1.03588	0.1726	0.923	0.822	1.036	0.923(0.822,1.036)
finn-b-DM_RETINOPATHY	Diabetic retinopathy	GCST90399568	Restless legs syndrome	Robust adjusted profile score (RAPS)	11	-0.0700848	0.0560187	0.210899	0.932315	0.835369	1.04051	0.2109	0.932	0.835	1.041	0.932(0.835,1.041)
finn-b-DM_NEUROPATHY	Diabetic neuropathy	GCST90399568	Restless legs syndrome	Inverse variance weighted (multiplicative random effects)	11	-0.0806715	0.0591409	0.17255	0.922497	0.821529	1.03587	0.1725	0.922	0.822	1.036	0.922(0.822,1.036)
finn-b-DM_NEUROPATHY	Diabetic neuropathy	GCST90399568	Restless legs syndrome	Weighted median	11	-0.0811906	0.0692336	0.240914	0.922018	0.80502	1.05602	0.2409	0.922	0.805	1.056	0.922(0.805,1.056)
finn-b-DM_NEUROPATHY	Diabetic neuropathy	GCST90399568	Restless legs syndrome	MR Egger	11	-0.168848	0.0887446	0.0895114	0.844638	0.709789	1.0051	0.0895	0.845	0.71	1.005	0.845(0.71,1.005)
finn-b-DM_NEUROPATHY	Diabetic neuropathy	GCST90399568	Restless legs syndrome	IVW radial	11	-0.0806477	0.0591308	0.172604	0.922519	0.821565	1.03588	0.1726	0.923	0.822	1.036	0.923(0.822,1.036)
finn-b-DM_NEUROPATHY	Diabetic neuropathy	GCST90399568	Restless legs syndrome	Robust adjusted profile score (RAPS)	11	-0.0700848	0.0560187	0.210899	0.932315	0.835369	1.04051	0.2109	0.932	0.835	1.041	0.932(0.835,1.041)

## Sheet: Supplementary Table 7
Supplementary Table 7. Pleiotropy assessment for Diabetes and diabetic nephropathy and Restless legs syndrome
ID.exposure	Trait.exposure	ID.outcome	Trait.outcome	Egger_intercept	Standard error	P value
ebi-a-GCST90014023	Type 1 diabetes	GCST90399568	Restless legs syndrome	-0.0097485	0.00442703	0.0304367
ebi-a-GCST90018926	Type 2 diabetes	GCST90399568	Restless legs syndrome	-0.00880471	0.00540444	0.105153
ebi-a-GCST90018832	Diabetic nephropathy	GCST90399568	Restless legs syndrome	NA	NA	NA
GCST90043640	Diabetic retinopathy	GCST90399568	Restless legs syndrome	NA	NA	NA
GCST90129436	Diabetic neuropathy	GCST90399568	Restless legs syndrome	NA	NA	NA
finn-b-E4_DM1	Type 1 diabetes	GCST90399568	Restless legs syndrome	0.00491975	0.0187684	0.797329
finn-b-E4_DM2	Type 2 diabetes	GCST90399568	Restless legs syndrome	-0.00345159	0.0101641	0.735438
finn-b-DM_NEPHROPATHY	Diabetic nephropathy	GCST90399568	Restless legs syndrome	NA	NA	NA
finn-b-DM_RETINOPATHY	Diabetic retinopathy	GCST90399568	Restless legs syndrome	0.0198361	0.0152631	0.226035
finn-b-DM_NEUROPATHY	Diabetic neuropathy	GCST90399568	Restless legs syndrome	0.00739429	0.0414219	0.887541

## Sheet: Supplementary Table 8
Supplementary Table 8.Heterogeneity assessment for Diabetes and diabetic nephropathy and Restless legs syndrome
ID.exposure	Trait.exposure	ID.outcome	Trait.outcome	Method	Q	Q_df	Q_pval	I2
ebi-a-GCST90014023	Type 1 diabetes	GCST90399568	Restless legs syndrome	MR Egger	98.9108	83	0.112221	16.086
ebi-a-GCST90014023	Type 1 diabetes	GCST90399568	Restless legs syndrome	Inverse variance weighted	104.689	84	0.0627908	19.7626
ebi-a-GCST90018926	Type 2 diabetes	GCST90399568	Restless legs syndrome	MR Egger	209.524	168	0.0162841	19.8182
ebi-a-GCST90018926	Type 2 diabetes	GCST90399568	Restless legs syndrome	Inverse variance weighted	212.834	169	0.0125408	20.5954
ebi-a-GCST90018832	Diabetic nephropathy	GCST90399568	Restless legs syndrome		NA	NA	NA
GCST90043640	Diabetic retinopathy	GCST90399568	Restless legs syndrome		NA	NA	NA
GCST90129436	Diabetic neuropathy	GCST90399568	Restless legs syndrome		NA	NA	NA
finn-b-E4_DM1	Type 1 diabetes	GCST90399568	Restless legs syndrome	MR Egger	26.3601	13	0.0152035	50.6831
finn-b-E4_DM1	Type 1 diabetes	GCST90399568	Restless legs syndrome	Inverse variance weighted	26.4994	14	0.0223475	47.1687
finn-b-E4_DM2	Type 2 diabetes	GCST90399568	Restless legs syndrome	MR Egger	77.8356	56	0.0284215	28.0535
finn-b-E4_DM2	Type 2 diabetes	GCST90399568	Restless legs syndrome	Inverse variance weighted	77.9958	57	0.0338322	26.9192
finn-b-DM_NEPHROPATHY	Diabetic nephropathy	GCST90399568	Restless legs syndrome	Inverse variance weighted	1.0322	1	0.309643	3.11952
finn-b-DM_RETINOPATHY	Diabetic retinopathy	GCST90399568	Restless legs syndrome	MR Egger	11.4169	9	0.248209	21.1697
finn-b-DM_RETINOPATHY	Diabetic retinopathy	GCST90399568	Restless legs syndrome	Inverse variance weighted	13.5595	10	0.194049	26.2509
finn-b-DM_NEUROPATHY	Diabetic neuropathy	GCST90399568	Restless legs syndrome	MR Egger	0.577172	1	0.447423	0
finn-b-DM_NEUROPATHY	Diabetic neuropathy	GCST90399568	Restless legs syndrome	Inverse variance weighted	0.609038	2	0.737478	0

## Sheet: Supplementary Table 9
Supplementary Table 9.outlier information of T1D, T2D
ID	GCST90014023	GCST90018926	finn-b-E4_DM1	finn-b-E4_DM2
	rs1050979	rs1046316	rs183697542	rs1933742
	rs10844597	rs12001437	rs3184504	rs2237897
	rs112733823	rs12625671		rs2583921
	rs1701704	rs1861410		rs71330995
	rs2543537	rs2237897		rs76895963
	rs28648882	rs2583938
	rs3184504	rs2648731
	rs56994090	rs2796441
	rs7130222	rs28375915
		rs543159
		rs62262091
		rs6453133
		rs6496742
		rs72964564
		rs75872811
		rs76895963
		rs860262
		rs35385487
		rs3764002
		rs58090211

## Sheet: Supplementary Table 10
Supplementary Table 10. Pleiotropy assessment for Diabetes and diabetic nephropathy on RLS following outlier assessment by MR radial
ID.exposure	Trait.exposure	ID.outcome	Trait.outcome	Egger_intercept	Standard error	P value	Egger_intercept	P value
ebi-a-GCST90014023	Type 1 diabetes	GCST90399568	Restless legs syndrome	-0.00500539	0.00419	0.235957	-0.005	0.236
ebi-a-GCST90018926	Type 2 diabetes	GCST90399568	Restless legs syndrome	-0.00824019	0.00502616	0.103132	-0.0082	0.1031
ebi-a-GCST90018832	Diabetic nephropathy	GCST90399568	Restless legs syndrome	NA	NA	NA
GCST90043640	Diabetic retinopathy	GCST90399568	Restless legs syndrome	NA	NA	NA
GCST90129436	Diabetic neuropathy	GCST90399568	Restless legs syndrome	NA	NA	NA
finn-b-E4_DM1	Type 1 diabetes	GCST90399568	Restless legs syndrome	0.0232256	0.0141612	0.12692	0.0232	0.1269
finn-b-E4_DM2	Type 2 diabetes	GCST90399568	Restless legs syndrome	-0.01328	0.00901143	0.146712	-0.0133	0.1467
finn-b-DM_NEPHROPATHY	Diabetic nephropathy	GCST90399568	Restless legs syndrome	NA	NA	NA
finn-b-DM_RETINOPATHY	Diabetic retinopathy	GCST90399568	Restless legs syndrome	0.0198361	0.0152631	0.226035	0.0198	0.226
finn-b-DM_NEUROPATHY	Diabetic neuropathy	GCST90399568	Restless legs syndrome	0.00739429	0.0414219	0.887541	0.0074	0.8875

[truncated: 1 more sheets: Supplementary Table 11]
